# Supplementary material for: Streptococcus intermedius promotes synchronous multiple primary lung cancer progression through apoptosis regulation
Source: Front Immunol. 2025 Jan 9;15:1482084. doi: 10.3389/fimmu.2024.1482084 (PMC11754412; doi:10.3389/fimmu.2024.1482084)
Supplement: Supplementary Table 1 — Pulmonary strains unique or common to SPLC and sMPLC. This table shows the relative abundance of lung flora in different populations. [file Table1.xls]

## Sheet: Table S1 
Table S1: Pulmonary strains unique or common to SPLC and sMPLC
taxonomy	Relative abundance
	sMPLC	SPLC	Control
k__Bacteria; p__Acidobacteriota; c__Acidobacteriae; o__Acidobacteriales; f__Acidobacteriaceae__Subgroup_1; g__Acidipila_Silvibacterium;	0	0	217
k__Bacteria; p__Acidobacteriota; c__Acidobacteriae; o__Acidobacteriales; f__Acidobacteriaceae__Subgroup_1; g__unclassified_Acidobacteriaceae__Subgroup_1;	24	180	0
k__Bacteria; p__Acidobacteriota; c__Acidobacteriae; o__Acidobacteriales; f__unclassified_Acidobacteriales; g__unclassified_Acidobacteriales;	18	252	265
k__Bacteria; p__Acidobacteriota; c__Acidobacteriae; o__Acidobacteriales; f__unclassified_Acidobacteriales; g__uncultured_forest_soil_bacterium;	0	0	231
k__Bacteria; p__Acidobacteriota; c__Acidobacteriae; o__Subgroup_2; f__bacterium_Ellin7509; g__unclassified_bacterium_Ellin7509;	0	159	235
k__Bacteria; p__Acidobacteriota; c__Acidobacteriae; o__Subgroup_2; f__unclassified_Subgroup_2; g__unclassified_Subgroup_2;	0	0	254
k__Bacteria; p__Acidobacteriota; c__Acidobacteriae; o__Subgroup_2; f__uncultured_forest_soil_bacterium; g__uncultured_forest_soil_bacterium;	0	327	299
k__Bacteria; p__Acidobacteriota; c__Aminicenantia; o__Aminicenantales; f__uncultured_soil_bacterium; g__uncultured_soil_bacterium;	0	564	0
k__Bacteria; p__Acidobacteriota; c__Blastocatellia; o__Pyrinomonadales; f__Pyrinomonadaceae; g__RB41;	0	0	490
k__Bacteria; p__Acidobacteriota; c__Vicinamibacteria; o__Vicinamibacterales; f__unclassified_Vicinamibacterales; g__unclassified_Vicinamibacterales;	0	25	245
k__Bacteria; p__Acidobacteriota; c__Vicinamibacteria; o__Vicinamibacterales; f__unclassified_Vicinamibacterales; g__uncultured_prokaryote;	0	427	0
k__Bacteria; p__Actinobacteriota; c__Acidimicrobiia; o__unclassified_Acidimicrobiia; f__uncultured_Acidimicrobiia_bacterium; g__unclassified_Acidimicrobiia;	0	0	294
k__Bacteria; p__Actinobacteriota; c__Actinobacteria; o__Actinomycetales; f__Actinomycetaceae; g__Actinomyces;	10641	19744	5282
k__Bacteria; p__Actinobacteriota; c__Actinobacteria; o__Actinomycetales; f__Actinomycetaceae; g__F0332;	56	248	48
k__Bacteria; p__Actinobacteriota; c__Actinobacteria; o__Actinomycetales; f__Actinomycetaceae; g__Mobiluncus;	85	18	0
k__Bacteria; p__Actinobacteriota; c__Actinobacteria; o__Bifidobacteriales; f__Bifidobacteriaceae; g__Aeriscardovia;	0	235	4
k__Bacteria; p__Actinobacteriota; c__Actinobacteria; o__Bifidobacteriales; f__Bifidobacteriaceae; g__Alloscardovia;	253	43	0
k__Bacteria; p__Actinobacteriota; c__Actinobacteria; o__Bifidobacteriales; f__Bifidobacteriaceae; g__Bifidobacterium;	2355	14676	419
k__Bacteria; p__Actinobacteriota; c__Actinobacteria; o__Bifidobacteriales; f__Bifidobacteriaceae; g__Scardovia;	225	41	27
k__Bacteria; p__Actinobacteriota; c__Actinobacteria; o__Corynebacteriales; f__Corynebacteriaceae; g__Corynebacterium;	7913	3050	311
k__Bacteria; p__Actinobacteriota; c__Actinobacteria; o__Corynebacteriales; f__Corynebacteriaceae; g__Lawsonella;	11	277	360
k__Bacteria; p__Actinobacteriota; c__Actinobacteria; o__Corynebacteriales; f__Dietziaceae; g__Dietzia;	118	207	0
k__Bacteria; p__Actinobacteriota; c__Actinobacteria; o__Corynebacteriales; f__Mycobacteriaceae; g__Mycobacterium;	6624	1955	0
k__Bacteria; p__Actinobacteriota; c__Actinobacteria; o__Corynebacteriales; f__Nocardiaceae; g__Gordonia;	618	316	0
k__Bacteria; p__Actinobacteriota; c__Actinobacteria; o__Corynebacteriales; f__Nocardiaceae; g__Rhodococcus;	201	571	0
k__Bacteria; p__Actinobacteriota; c__Actinobacteria; o__Euzebyales; f__Euzebyaceae; g__unclassified_Euzebyaceae;	0	0	350
k__Bacteria; p__Actinobacteriota; c__Actinobacteria; o__Frankiales; f__Acidothermaceae; g__Acidothermus;	0	0	265
k__Bacteria; p__Actinobacteriota; c__Actinobacteria; o__Frankiales; f__Geodermatophilaceae; g__Klenkia;	0	0	749
k__Bacteria; p__Actinobacteriota; c__Actinobacteria; o__Micrococcales; f__Brevibacteriaceae; g__Brevibacterium;	1352	3649	0
k__Bacteria; p__Actinobacteriota; c__Actinobacteria; o__Micrococcales; f__Cellulomonadaceae; g__Tropheryma;	570	0	0
k__Bacteria; p__Actinobacteriota; c__Actinobacteria; o__Micrococcales; f__Dermabacteraceae; g__Brachybacterium;	118	513	0
k__Bacteria; p__Actinobacteriota; c__Actinobacteria; o__Micrococcales; f__Intrasporangiaceae; g__unclassified_Intrasporangiaceae;	144	43	0
k__Bacteria; p__Actinobacteriota; c__Actinobacteria; o__Micrococcales; f__Microbacteriaceae; g__Microbacterium;	0	164	89
k__Bacteria; p__Actinobacteriota; c__Actinobacteria; o__Micrococcales; f__Micrococcaceae; g__Kocuria;	0	0	45
k__Bacteria; p__Actinobacteriota; c__Actinobacteria; o__Micrococcales; f__Micrococcaceae; g__Micrococcus;	181	213	0
k__Bacteria; p__Actinobacteriota; c__Actinobacteria; o__Micrococcales; f__Micrococcaceae; g__Nesterenkonia;	76	139	274
k__Bacteria; p__Actinobacteriota; c__Actinobacteria; o__Micrococcales; f__Micrococcaceae; g__Rothia;	20809	33278	6722
k__Bacteria; p__Actinobacteriota; c__Actinobacteria; o__Micrococcales; f__Micrococcaceae; g__unclassified_Micrococcaceae;	101	708	356
k__Bacteria; p__Actinobacteriota; c__Actinobacteria; o__Micromonosporales; f__Micromonosporaceae; g__unclassified_Micromonosporaceae;	0	0	260
k__Bacteria; p__Actinobacteriota; c__Actinobacteria; o__Nitriliruptorales; f__Nitriliruptoraceae; g__Egicoccus;	0	249	265
k__Bacteria; p__Actinobacteriota; c__Actinobacteria; o__Nitriliruptorales; f__Nitriliruptoraceae; g__unclassified_Nitriliruptoraceae;	79	308	749
k__Bacteria; p__Actinobacteriota; c__Actinobacteria; o__Propionibacteriales; f__Propionibacteriaceae; g__Cutibacterium;	518	902	608
k__Bacteria; p__Actinobacteriota; c__Actinobacteria; o__Pseudonocardiales; f__Pseudonocardiaceae; g__Actinomycetospora;	0	0	694
k__Bacteria; p__Actinobacteriota; c__Coriobacteriia; o__Coriobacteriales; f__Atopobiaceae; g__Atopobium;	3163	5336	2772
k__Bacteria; p__Actinobacteriota; c__Coriobacteriia; o__Coriobacteriales; f__Atopobiaceae; g__Coriobacteriaceae_UCG_002;	7	180	0
k__Bacteria; p__Actinobacteriota; c__Coriobacteriia; o__Coriobacteriales; f__Atopobiaceae; g__unclassified_Atopobiaceae;	7	408	166
k__Bacteria; p__Actinobacteriota; c__Coriobacteriia; o__Coriobacteriales; f__Coriobacteriaceae; g__Collinsella;	387	1164	279
k__Bacteria; p__Actinobacteriota; c__Coriobacteriia; o__Coriobacteriales; f__Eggerthellaceae; g__Enterorhabdus;	0	89	148
k__Bacteria; p__Actinobacteriota; c__Coriobacteriia; o__Coriobacteriales; f__Eggerthellaceae; g__Slackia;	1276	280	61
k__Bacteria; p__Actinobacteriota; c__Thermoleophilia; o__Gaiellales; f__Gaiellaceae; g__Gaiella;	0	0	270
k__Bacteria; p__Actinobacteriota; c__Thermoleophilia; o__Gaiellales; f__unclassified_Gaiellales; g__unclassified_Gaiellales;	0	0	216
k__Bacteria; p__Actinobacteriota; c__Thermoleophilia; o__Solirubrobacterales; f__Solirubrobacteraceae; g__unclassified_Solirubrobacteraceae;	0	0	222
k__Bacteria; p__Bacteroidota; c__Bacteroidia; o__Bacteroidales; f__Bacteroidaceae; g__Bacteroides;	1329	8511	835
k__Bacteria; p__Bacteroidota; c__Bacteroidia; o__Bacteroidales; f__Bacteroidales_Incertae_Sedis; g__Phocaeicola;	170	245	175
k__Bacteria; p__Bacteroidota; c__Bacteroidia; o__Bacteroidales; f__Bacteroidetes_vadinHA17; g__unclassified_Bacteroidetes_vadinHA17;	237	252	0
k__Bacteria; p__Bacteroidota; c__Bacteroidia; o__Bacteroidales; f__Bacteroidetes_vadinHA17; g__uncultured_prokaryote;	0	130	0
k__Bacteria; p__Bacteroidota; c__Bacteroidia; o__Bacteroidales; f__Dysgonomonadaceae; g__Fermentimonas;	0	233	0
k__Bacteria; p__Bacteroidota; c__Bacteroidia; o__Bacteroidales; f__F082; g__unclassified_F082;	264	372	19
k__Bacteria; p__Bacteroidota; c__Bacteroidia; o__Bacteroidales; f__Marinifilaceae; g__Odoribacter;	43	240	178
k__Bacteria; p__Bacteroidota; c__Bacteroidia; o__Bacteroidales; f__Muribaculaceae; g__Muribaculum;	0	0	222
k__Bacteria; p__Bacteroidota; c__Bacteroidia; o__Bacteroidales; f__Muribaculaceae; g__unclassified_Muribaculaceae;	925	14435	4281
k__Bacteria; p__Bacteroidota; c__Bacteroidia; o__Bacteroidales; f__Muribaculaceae; g__uncultured_Bacteroidales_bacterium;	67	912	148
k__Bacteria; p__Bacteroidota; c__Bacteroidia; o__Bacteroidales; f__Muribaculaceae; g__uncultured_Muribaculaceae_bacterium;	20	310	0
k__Bacteria; p__Bacteroidota; c__Bacteroidia; o__Bacteroidales; f__Paludibacteraceae; g__F0058;	170	1962	21
k__Bacteria; p__Bacteroidota; c__Bacteroidia; o__Bacteroidales; f__Porphyromonadaceae; g__Porphyromonas;	41693	69053	22495
k__Bacteria; p__Bacteroidota; c__Bacteroidia; o__Bacteroidales; f__Prevotellaceae; g__Alloprevotella;	37596	46926	31399
k__Bacteria; p__Bacteroidota; c__Bacteroidia; o__Bacteroidales; f__Prevotellaceae; g__Paraprevotella;	62	389	0
k__Bacteria; p__Bacteroidota; c__Bacteroidia; o__Bacteroidales; f__Prevotellaceae; g__Prevotella;	28146	75126	30379
k__Bacteria; p__Bacteroidota; c__Bacteroidia; o__Bacteroidales; f__Prevotellaceae; g__Prevotella_7;	44301	70294	30374
k__Bacteria; p__Bacteroidota; c__Bacteroidia; o__Bacteroidales; f__Prevotellaceae; g__Prevotella_9;	24	582	253
k__Bacteria; p__Bacteroidota; c__Bacteroidia; o__Bacteroidales; f__Prevotellaceae; g__Prevotellaceae_Ga6A1_group;	0	253	0
k__Bacteria; p__Bacteroidota; c__Bacteroidia; o__Bacteroidales; f__Prevotellaceae; g__Prevotellaceae_UCG_001;	219	689	335
k__Bacteria; p__Bacteroidota; c__Bacteroidia; o__Bacteroidales; f__Prevotellaceae; g__unclassified_Prevotellaceae;	14574	20466	3484
k__Bacteria; p__Bacteroidota; c__Bacteroidia; o__Bacteroidales; f__Rikenellaceae; g__Alistipes;	5	1708	342
k__Bacteria; p__Bacteroidota; c__Bacteroidia; o__Bacteroidales; f__Rikenellaceae; g__Mucinivorans;	685	377	0
k__Bacteria; p__Bacteroidota; c__Bacteroidia; o__Bacteroidales; f__Rikenellaceae; g__Rikenellaceae_RC9_gut_group;	314	1489	642
k__Bacteria; p__Bacteroidota; c__Bacteroidia; o__Bacteroidales; f__Rikenellaceae; g__unclassified_Rikenellaceae;	17	123	0
k__Bacteria; p__Bacteroidota; c__Bacteroidia; o__Bacteroidales; f__Tannerellaceae; g__Parabacteroides;	4	417	136
k__Bacteria; p__Bacteroidota; c__Bacteroidia; o__Bacteroidales; f__Tannerellaceae; g__Tannerella;	576	1078	528
k__Bacteria; p__Bacteroidota; c__Bacteroidia; o__Bacteroidales; f__p_2534_18B5_gut_group; g__unclassified_p_2534_18B5_gut_group;	0	0	272
k__Bacteria; p__Bacteroidota; c__Bacteroidia; o__Bacteroidales; f__unclassified_Bacteroidales; g__unclassified_Bacteroidales;	284	46	135
k__Bacteria; p__Bacteroidota; c__Bacteroidia; o__Cytophagales; f__Amoebophilaceae; g__Candidatus_Cardinium;	0	246	880
k__Bacteria; p__Bacteroidota; c__Bacteroidia; o__Flavobacteriales; f__Blattabacteriaceae; g__Candidatus_Sulcia;	93	111	0
k__Bacteria; p__Bacteroidota; c__Bacteroidia; o__Flavobacteriales; f__Flavobacteriaceae; g__Actibacter;	1673	932	0
k__Bacteria; p__Bacteroidota; c__Bacteroidia; o__Flavobacteriales; f__Flavobacteriaceae; g__Capnocytophaga;	3014	10478	8693
k__Bacteria; p__Bacteroidota; c__Bacteroidia; o__Flavobacteriales; f__Flavobacteriaceae; g__Flavobacterium;	160	746	0
k__Bacteria; p__Bacteroidota; c__Bacteroidia; o__Flavobacteriales; f__Flavobacteriaceae; g__Hanstruepera;	693	162	0
k__Bacteria; p__Bacteroidota; c__Bacteroidia; o__Flavobacteriales; f__Flavobacteriaceae; g__unclassified_Flavobacteriaceae;	3528	4098	0
k__Bacteria; p__Bacteroidota; c__Bacteroidia; o__Flavobacteriales; f__Weeksellaceae; g__Bergeyella;	560	1784	506
k__Bacteria; p__Bacteroidota; c__Bacteroidia; o__Flavobacteriales; f__Weeksellaceae; g__Chryseobacterium;	137	1480	0
k__Bacteria; p__Bacteroidota; c__Bacteroidia; o__Flavobacteriales; f__Weeksellaceae; g__Cloacibacterium;	261	705	53
k__Bacteria; p__Bacteroidota; c__Bacteroidia; o__Flavobacteriales; f__Weeksellaceae; g__Elizabethkingia;	0	536	775
k__Bacteria; p__Bacteroidota; c__Bacteroidia; o__Sphingobacteriales; f__Lentimicrobiaceae; g__Lentimicrobium;	1195	1389	528
k__Bacteria; p__Bacteroidota; c__Bacteroidia; o__Sphingobacteriales; f__Sphingobacteriaceae; g__Sphingobacterium;	0	323	14
k__Bacteria; p__Bacteroidota; c__Ignavibacteria; o__Ignavibacteriales; f__PHOS_HE36; g__uncultured_soil_bacterium;	0	229	0
k__Bacteria; p__Bacteroidota; c__Rhodothermia; o__Balneolales; f__Balneolaceae; g__unclassified_Balneolaceae;	0	0	219
k__Bacteria; p__Bdellovibrionota; c__Bdellovibrionia; o__Bacteriovoracales; f__Bacteriovoracaceae; g__unclassified_Bacteriovoracaceae;	0	434	0
k__Bacteria; p__Bdellovibrionota; c__Bdellovibrionia; o__Bdellovibrionales; f__Bdellovibrionaceae; g__OM27_clade;	0	0	216
k__Bacteria; p__Campylobacterota; c__Campylobacteria; o__Campylobacterales; f__Arcobacteraceae; g__Halarcobacter;	12	199	0
k__Bacteria; p__Campylobacterota; c__Campylobacteria; o__Campylobacterales; f__Campylobacteraceae; g__Campylobacter;	7181	14710	4485
k__Bacteria; p__Campylobacterota; c__Campylobacteria; o__Campylobacterales; f__Helicobacteraceae; g__Helicobacter;	83	471	522
k__Bacteria; p__Chloroflexi; c__Anaerolineae; o__Anaerolineales; f__Anaerolineaceae; g__RBG_16_58_14;	0	254	0
k__Bacteria; p__Chloroflexi; c__Anaerolineae; o__SBR1031; f__unclassified_SBR1031; g__unclassified_SBR1031;	0	175	0
k__Bacteria; p__Chloroflexi; c__Dehalococcoidia; o__S085; f__uncultured_Chloroflexi_bacterium; g__uncultured_Chloroflexi_bacterium;	0	39	0
k__Bacteria; p__Chloroflexi; c__Dehalococcoidia; o__unclassified_Dehalococcoidia; f__unclassified_Dehalococcoidia; g__unclassified_Dehalococcoidia;	0	235	0
k__Bacteria; p__Chloroflexi; c__Ktedonobacteria; o__Ktedonobacterales; f__Ktedonobacteraceae; g__1921_2;	0	0	286
k__Bacteria; p__Chloroflexi; c__unclassified_Chloroflexi; o__unclassified_Chloroflexi; f__unclassified_Chloroflexi; g__unclassified_Chloroflexi;	0	168	0
k__Bacteria; p__Cyanobacteria; c__Cyanobacteriia; o__Cyanobacteriales; f__Nostocaceae; g__unclassified_Nostocaceae;	98	178	1709
k__Bacteria; p__Cyanobacteria; c__Cyanobacteriia; o__Cyanobacteriales; f__unclassified_Cyanobacteriales; g__unclassified_Cyanobacteriales;	3042	2662	4176
k__Bacteria; p__Deferribacterota; c__Deferribacteres; o__Deferribacterales; f__Deferribacteraceae; g__Mucispirillum;	5	351	308
k__Bacteria; p__Desulfobacterota; c__Desulfovibrionia; o__Desulfovibrionales; f__Desulfovibrionaceae; g__Bilophila;	1	112	23
k__Bacteria; p__Desulfobacterota; c__Desulfovibrionia; o__Desulfovibrionales; f__Desulfovibrionaceae; g__Desulfovibrio;	306	2960	56
k__Bacteria; p__Desulfobacterota; c__Desulfovibrionia; o__Desulfovibrionales; f__Desulfovibrionaceae; g__unclassified_Desulfovibrionaceae;	319	7457	94
k__Bacteria; p__Desulfobacterota; c__Desulfuromonadia; o__Desulfuromonadales; f__Syntrophotaleaceae; g__Syntrophotalea;	0	0	602
k__Bacteria; p__Elusimicrobiota; c__Elusimicrobia; o__Lineage_IV; f__uncultured_Clostridiaceae_bacterium; g__uncultured_Clostridiaceae_bacterium;	9	3	106
k__Bacteria; p__Firmicutes; c__Bacilli; o__Acholeplasmatales; f__Acholeplasmataceae; g__Acholeplasma;	290	11	282
k__Bacteria; p__Firmicutes; c__Bacilli; o__Bacillales; f__Bacillaceae; g__Anoxybacillus;	0	4663	0
k__Bacteria; p__Firmicutes; c__Bacilli; o__Bacillales; f__Bacillaceae; g__Bacillus;	859	3077	975
k__Bacteria; p__Firmicutes; c__Bacilli; o__Bacillales; f__Bacillaceae; g__Geobacillus;	0	518	0
k__Bacteria; p__Firmicutes; c__Bacilli; o__Bacillales; f__Planococcaceae; g__Solibacillus;	0	1155	0
k__Bacteria; p__Firmicutes; c__Bacilli; o__Bacillales; f__Sporolactobacillaceae; g__Tuberibacillus;	0	34	246
k__Bacteria; p__Firmicutes; c__Bacilli; o__Brevibacillales; f__Brevibacillaceae; g__Brevibacillus;	663	177	0
k__Bacteria; p__Firmicutes; c__Bacilli; o__Erysipelotrichales; f__Erysipelatoclostridiaceae; g__Candidatus_Stoquefichus;	0	82	138
k__Bacteria; p__Firmicutes; c__Bacilli; o__Erysipelotrichales; f__Erysipelatoclostridiaceae; g__UCG_004;	9	325	769
k__Bacteria; p__Firmicutes; c__Bacilli; o__Erysipelotrichales; f__Erysipelotrichaceae; g__Allobaculum;	297	6273	1507
k__Bacteria; p__Firmicutes; c__Bacilli; o__Erysipelotrichales; f__Erysipelotrichaceae; g__Bulleidia;	350	359	52
k__Bacteria; p__Firmicutes; c__Bacilli; o__Erysipelotrichales; f__Erysipelotrichaceae; g__Dubosiella;	6	1000	264
k__Bacteria; p__Firmicutes; c__Bacilli; o__Erysipelotrichales; f__Erysipelotrichaceae; g__Erysipelotrichaceae_UCG_006;	93	127	0
k__Bacteria; p__Firmicutes; c__Bacilli; o__Erysipelotrichales; f__Erysipelotrichaceae; g__Faecalibaculum;	108	593	704
k__Bacteria; p__Firmicutes; c__Bacilli; o__Erysipelotrichales; f__Erysipelotrichaceae; g__Ileibacterium;	61	1387	211
k__Bacteria; p__Firmicutes; c__Bacilli; o__Erysipelotrichales; f__Erysipelotrichaceae; g__Solobacterium;	2403	5859	1470
k__Bacteria; p__Firmicutes; c__Bacilli; o__Erysipelotrichales; f__Erysipelotrichaceae; g__Turicibacter;	35	206	169
k__Bacteria; p__Firmicutes; c__Bacilli; o__Lactobacillales; f__Aerococcaceae; g__Abiotrophia;	162	523	142
k__Bacteria; p__Firmicutes; c__Bacilli; o__Lactobacillales; f__Carnobacteriaceae; g__Dolosigranulum;	1419	0	0
k__Bacteria; p__Firmicutes; c__Bacilli; o__Lactobacillales; f__Carnobacteriaceae; g__Granulicatella;	7621	12840	5748
k__Bacteria; p__Firmicutes; c__Bacilli; o__Lactobacillales; f__Enterococcaceae; g__Enterococcus;	580	1837	758
k__Bacteria; p__Firmicutes; c__Bacilli; o__Lactobacillales; f__Lactobacillaceae; g__Fructilactobacillus;	0	0	279
k__Bacteria; p__Firmicutes; c__Bacilli; o__Lactobacillales; f__Lactobacillaceae; g__Lacticaseibacillus;	0	247	0
k__Bacteria; p__Firmicutes; c__Bacilli; o__Lactobacillales; f__Lactobacillaceae; g__Lactiplantibacillus;	175	4476	51
k__Bacteria; p__Firmicutes; c__Bacilli; o__Lactobacillales; f__Lactobacillaceae; g__Lactobacillus;	1547	7938	2098
k__Bacteria; p__Firmicutes; c__Bacilli; o__Lactobacillales; f__Lactobacillaceae; g__Ligilactobacillus;	260	3060	2255
k__Bacteria; p__Firmicutes; c__Bacilli; o__Lactobacillales; f__Lactobacillaceae; g__Limosilactobacillus;	6	366	28
k__Bacteria; p__Firmicutes; c__Bacilli; o__Lactobacillales; f__Lactobacillaceae; g__Pediococcus;	0	343	0
k__Bacteria; p__Firmicutes; c__Bacilli; o__Lactobacillales; f__Lactobacillaceae; g__Weissella;	51	2456	9
k__Bacteria; p__Firmicutes; c__Bacilli; o__Lactobacillales; f__Streptococcaceae; g__Lactococcus;	372	1181	35
k__Bacteria; p__Firmicutes; c__Bacilli; o__Lactobacillales; f__Streptococcaceae; g__Streptococcus;	108455	182655	42755
k__Bacteria; p__Firmicutes; c__Bacilli; o__Lactobacillales; f__unclassified_Lactobacillales; g__unclassified_Lactobacillales;	3719	1829	989
k__Bacteria; p__Firmicutes; c__Bacilli; o__Mycoplasmatales; f__Mycoplasmataceae; g__Mycoplasma;	1570	1238	700
k__Bacteria; p__Firmicutes; c__Bacilli; o__RF39; f__Acholeplasmatales_bacterium_canine_oral_taxon_316; g__unclassified_Acholeplasmatales_bacterium_canine_oral_taxon_316;	67	70	54
k__Bacteria; p__Firmicutes; c__Bacilli; o__RF39; f__uncultured_rumen_bacterium; g__uncultured_rumen_bacterium;	439	288	18
k__Bacteria; p__Firmicutes; c__Bacilli; o__Staphylococcales; f__Gemellaceae; g__Gemella;	9844	15510	3895
k__Bacteria; p__Firmicutes; c__Bacilli; o__Staphylococcales; f__Staphylococcaceae; g__Staphylococcus;	3376	3641	1400
k__Bacteria; p__Firmicutes; c__Bacilli; o__Thermicanales; f__Thermicanaceae; g__Thermicanus;	0	2523	0
k__Bacteria; p__Firmicutes; c__Bacilli; o__unclassified_Bacilli; f__unclassified_Bacilli; g__unclassified_Bacilli;	234	741	327
k__Bacteria; p__Firmicutes; c__Clostridia; o__Christensenellales; f__Christensenellaceae; g__Christensenellaceae_R_7_group;	0	362	0
k__Bacteria; p__Firmicutes; c__Clostridia; o__Clostridia_UCG_014; f__Clostridiales_bacterium_oral_taxon_075; g__unclassified_Clostridiales_bacterium_oral_taxon_075;	675	1982	224
k__Bacteria; p__Firmicutes; c__Clostridia; o__Clostridia_UCG_014; f__unclassified_Clostridia_UCG_014; g__unclassified_Clostridia_UCG_014;	370	922	97
k__Bacteria; p__Firmicutes; c__Clostridia; o__Clostridia_vadinBB60_group; f__Clostridiales_bacterium_canine_oral_taxon_162; g__unclassified_Clostridiales_bacterium_canine_oral_taxon_162;	535	599	70
k__Bacteria; p__Firmicutes; c__Clostridia; o__Clostridia_vadinBB60_group; f__Clostridiales_bacterium_canine_oral_taxon_260; g__unclassified_Clostridiales_bacterium_canine_oral_taxon_260;	710	6591	227
k__Bacteria; p__Firmicutes; c__Clostridia; o__Clostridia_vadinBB60_group; f__Clostridiales_bacterium_feline_oral_taxon_148; g__unclassified_Clostridiales_bacterium_feline_oral_taxon_148;	1662	698	355
k__Bacteria; p__Firmicutes; c__Clostridia; o__Clostridia_vadinBB60_group; f__unclassified_Clostridia_vadinBB60_group; g__unclassified_Clostridia_vadinBB60_group;	208	525	45
k__Bacteria; p__Firmicutes; c__Clostridia; o__Clostridiales; f__Clostridiaceae; g__Candidatus_Arthromitus;	5761	2425	0
k__Bacteria; p__Firmicutes; c__Clostridia; o__Clostridiales; f__Clostridiaceae; g__Clostridium_sensu_stricto_13;	0	328	54
k__Bacteria; p__Firmicutes; c__Clostridia; o__Clostridiales; f__Clostridiaceae; g__Clostridium_sensu_stricto_1;	100	3043	21
k__Bacteria; p__Firmicutes; c__Clostridia; o__Clostridiales; f__Clostridiaceae; g__Proteiniclasticum;	0	556	0
k__Bacteria; p__Firmicutes; c__Clostridia; o__Clostridiales; f__Clostridiaceae; g__Sarcina;	0	30	0
k__Bacteria; p__Firmicutes; c__Clostridia; o__Clostridiales; f__Clostridiaceae; g__unclassified_Clostridiaceae;	0	305	0
k__Bacteria; p__Firmicutes; c__Clostridia; o__Lachnospirales; f__Defluviitaleaceae; g__Defluviitaleaceae_UCG_011;	219	70	15
k__Bacteria; p__Firmicutes; c__Clostridia; o__Lachnospirales; f__Lachnospiraceae; g__Agathobacter;	72	734	316
k__Bacteria; p__Firmicutes; c__Clostridia; o__Lachnospirales; f__Lachnospiraceae; g__Anaerostignum;	0	250	0
k__Bacteria; p__Firmicutes; c__Clostridia; o__Lachnospirales; f__Lachnospiraceae; g__Anaerostipes;	15	149	0
k__Bacteria; p__Firmicutes; c__Clostridia; o__Lachnospirales; f__Lachnospiraceae; g__Blautia;	349	1939	49
k__Bacteria; p__Firmicutes; c__Clostridia; o__Lachnospirales; f__Lachnospiraceae; g__Butyrivibrio;	384	918	196
k__Bacteria; p__Firmicutes; c__Clostridia; o__Lachnospirales; f__Lachnospiraceae; g__Catonella;	3476	4343	1548
k__Bacteria; p__Firmicutes; c__Clostridia; o__Lachnospirales; f__Lachnospiraceae; g__Fusicatenibacter;	139	354	0
k__Bacteria; p__Firmicutes; c__Clostridia; o__Lachnospirales; f__Lachnospiraceae; g__Johnsonella;	725	1285	373
k__Bacteria; p__Firmicutes; c__Clostridia; o__Lachnospirales; f__Lachnospiraceae; g__Lachnoanaerobaculum;	2675	5755	2831
k__Bacteria; p__Firmicutes; c__Clostridia; o__Lachnospirales; f__Lachnospiraceae; g__Lachnoclostridium;	20	320	145
k__Bacteria; p__Firmicutes; c__Clostridia; o__Lachnospirales; f__Lachnospiraceae; g__Lachnospira;	138	86	0
k__Bacteria; p__Firmicutes; c__Clostridia; o__Lachnospirales; f__Lachnospiraceae; g__Lachnospiraceae_NK4A136_group;	24	1299	1040
k__Bacteria; p__Firmicutes; c__Clostridia; o__Lachnospirales; f__Lachnospiraceae; g__Oribacterium;	2233	4388	2943
k__Bacteria; p__Firmicutes; c__Clostridia; o__Lachnospirales; f__Lachnospiraceae; g__Roseburia;	0	250	39
k__Bacteria; p__Firmicutes; c__Clostridia; o__Lachnospirales; f__Lachnospiraceae; g__Shuttleworthia;	296	226	65
k__Bacteria; p__Firmicutes; c__Clostridia; o__Lachnospirales; f__Lachnospiraceae; g__Stomatobaculum;	1470	1672	1404
k__Bacteria; p__Firmicutes; c__Clostridia; o__Lachnospirales; f__Lachnospiraceae; g__[Eubacterium]_hallii_group;	72	608	0
k__Bacteria; p__Firmicutes; c__Clostridia; o__Lachnospirales; f__Lachnospiraceae; g__[Eubacterium]_ruminantium_group;	246	92	315
k__Bacteria; p__Firmicutes; c__Clostridia; o__Lachnospirales; f__Lachnospiraceae; g__[Ruminococcus]_gnavus_group;	190	325	0
k__Bacteria; p__Firmicutes; c__Clostridia; o__Lachnospirales; f__Lachnospiraceae; g__[Ruminococcus]_torques_group;	68	264	0
k__Bacteria; p__Firmicutes; c__Clostridia; o__Lachnospirales; f__Lachnospiraceae; g__unclassified_Lachnospiraceae;	1871	3994	998
k__Bacteria; p__Firmicutes; c__Clostridia; o__Oscillospirales; f__Butyricicoccaceae; g__UCG_009;	0	0	240
k__Bacteria; p__Firmicutes; c__Clostridia; o__Oscillospirales; f__Hungateiclostridiaceae; g__Saccharofermentans;	0	209	43
k__Bacteria; p__Firmicutes; c__Clostridia; o__Oscillospirales; f__Hydrogenoanaerobacterium; g__unclassified_Hydrogenoanaerobacterium;	0	200	41
k__Bacteria; p__Firmicutes; c__Clostridia; o__Oscillospirales; f__Oscillospiraceae; g__Colidextribacter;	0	701	368
k__Bacteria; p__Firmicutes; c__Clostridia; o__Oscillospirales; f__Oscillospiraceae; g__Flavonifractor;	12	60	0
k__Bacteria; p__Firmicutes; c__Clostridia; o__Oscillospirales; f__Oscillospiraceae; g__NK4A214_group;	0	524	0
k__Bacteria; p__Firmicutes; c__Clostridia; o__Oscillospirales; f__Oscillospiraceae; g__Oscillibacter;	18	106	20
k__Bacteria; p__Firmicutes; c__Clostridia; o__Oscillospirales; f__Oscillospiraceae; g__UCG_002;	0	295	32
k__Bacteria; p__Firmicutes; c__Clostridia; o__Oscillospirales; f__Oscillospiraceae; g__UCG_005;	91	466	308
k__Bacteria; p__Firmicutes; c__Clostridia; o__Oscillospirales; f__Oscillospiraceae; g__unclassified_Oscillospiraceae;	7	775	362
k__Bacteria; p__Firmicutes; c__Clostridia; o__Oscillospirales; f__Ruminococcaceae; g__Anaerotruncus;	10	308	72
k__Bacteria; p__Firmicutes; c__Clostridia; o__Oscillospirales; f__Ruminococcaceae; g__Faecalibacterium;	772	3441	623
k__Bacteria; p__Firmicutes; c__Clostridia; o__Oscillospirales; f__Ruminococcaceae; g__Fournierella;	46	1648	0
k__Bacteria; p__Firmicutes; c__Clostridia; o__Oscillospirales; f__Ruminococcaceae; g__Ruminococcus;	349	354	255
k__Bacteria; p__Firmicutes; c__Clostridia; o__Oscillospirales; f__Ruminococcaceae; g__Subdoligranulum;	116	987	211
k__Bacteria; p__Firmicutes; c__Clostridia; o__Oscillospirales; f__Ruminococcaceae; g__UBA1819;	102	11	0
k__Bacteria; p__Firmicutes; c__Clostridia; o__Oscillospirales; f__Ruminococcaceae; g__unclassified_Ruminococcaceae;	120	111	237
k__Bacteria; p__Firmicutes; c__Clostridia; o__Oscillospirales; f__UCG_010; g__unclassified_UCG_010;	102	238	51
k__Bacteria; p__Firmicutes; c__Clostridia; o__Oscillospirales; f__[Eubacterium]_coprostanoligenes_group; g__unclassified_[Eubacterium]_coprostanoligenes_group;	101	1723	314
k__Bacteria; p__Firmicutes; c__Clostridia; o__Peptococcales; f__Peptococcaceae; g__Peptococcus;	579	204	163
k__Bacteria; p__Firmicutes; c__Clostridia; o__Peptococcales; f__Peptococcaceae; g__unclassified_Peptococcaceae;	13	479	17
k__Bacteria; p__Firmicutes; c__Clostridia; o__Peptostreptococcales_Tissierellales; f__Anaerovoracaceae; g__Amnipila;	808	1189	362
k__Bacteria; p__Firmicutes; c__Clostridia; o__Peptostreptococcales_Tissierellales; f__Anaerovoracaceae; g__Family_XIII_UCG_001;	408	315	32
k__Bacteria; p__Firmicutes; c__Clostridia; o__Peptostreptococcales_Tissierellales; f__Anaerovoracaceae; g__Mogibacterium;	331	520	159
k__Bacteria; p__Firmicutes; c__Clostridia; o__Peptostreptococcales_Tissierellales; f__Anaerovoracaceae; g__[Eubacterium]_brachy_group;	440	161	37
k__Bacteria; p__Firmicutes; c__Clostridia; o__Peptostreptococcales_Tissierellales; f__Anaerovoracaceae; g__[Eubacterium]_nodatum_group;	3869	7145	1864
k__Bacteria; p__Firmicutes; c__Clostridia; o__Peptostreptococcales_Tissierellales; f__Anaerovoracaceae; g__[Eubacterium]_saphenum_group;	438	364	1
k__Bacteria; p__Firmicutes; c__Clostridia; o__Peptostreptococcales_Tissierellales; f__Anaerovoracaceae; g__unclassified_Anaerovoracaceae;	278	144	58
k__Bacteria; p__Firmicutes; c__Clostridia; o__Peptostreptococcales_Tissierellales; f__Dethiosulfatibacteraceae; g__Dethiosulfatibacter;	0	0	284
k__Bacteria; p__Firmicutes; c__Clostridia; o__Peptostreptococcales_Tissierellales; f__Family_XI; g__Anaerococcus;	60	190	42
k__Bacteria; p__Firmicutes; c__Clostridia; o__Peptostreptococcales_Tissierellales; f__Family_XI; g__Finegoldia;	29	283	18
k__Bacteria; p__Firmicutes; c__Clostridia; o__Peptostreptococcales_Tissierellales; f__Family_XI; g__Parvimonas;	7442	7493	1288
k__Bacteria; p__Firmicutes; c__Clostridia; o__Peptostreptococcales_Tissierellales; f__Family_XI; g__Soehngenia;	0	297	0
k__Bacteria; p__Firmicutes; c__Clostridia; o__Peptostreptococcales_Tissierellales; f__Family_XI; g__W5053;	143	122	0
k__Bacteria; p__Firmicutes; c__Clostridia; o__Peptostreptococcales_Tissierellales; f__GoM_GC232_4463_Bac1; g__unclassified_GoM_GC232_4463_Bac1;	0	0	234
k__Bacteria; p__Firmicutes; c__Clostridia; o__Peptostreptococcales_Tissierellales; f__Peptostreptococcaceae; g__Filifactor;	5239	3028	1399
k__Bacteria; p__Firmicutes; c__Clostridia; o__Peptostreptococcales_Tissierellales; f__Peptostreptococcaceae; g__Paeniclostridium;	0	791	0
k__Bacteria; p__Firmicutes; c__Clostridia; o__Peptostreptococcales_Tissierellales; f__Peptostreptococcaceae; g__Peptoanaerobacter;	189	600	42
k__Bacteria; p__Firmicutes; c__Clostridia; o__Peptostreptococcales_Tissierellales; f__Peptostreptococcaceae; g__Peptostreptococcus;	12471	13116	2255
k__Bacteria; p__Firmicutes; c__Clostridia; o__Peptostreptococcales_Tissierellales; f__Peptostreptococcaceae; g__Romboutsia;	390	2007	361
k__Bacteria; p__Firmicutes; c__Clostridia; o__Peptostreptococcales_Tissierellales; f__Peptostreptococcaceae; g__Terrisporobacter;	0	196	0
k__Bacteria; p__Firmicutes; c__Clostridia; o__Peptostreptococcales_Tissierellales; f__Peptostreptococcaceae; g__[Eubacterium]_yurii_group;	196	156	436
k__Bacteria; p__Firmicutes; c__Clostridia; o__Peptostreptococcales_Tissierellales; f__Peptostreptococcaceae; g__unclassified_Peptostreptococcaceae;	154	257	40
k__Bacteria; p__Firmicutes; c__Clostridia; o__unclassified_Clostridia; f__unclassified_Clostridia; g__unclassified_Clostridia;	0	224	0
k__Bacteria; p__Firmicutes; c__Negativicutes; o__Acidaminococcales; f__Acidaminococcaceae; g__Phascolarctobacterium;	90	904	14
k__Bacteria; p__Firmicutes; c__Negativicutes; o__Veillonellales_Selenomonadales; f__Selenomonadaceae; g__Centipeda;	152	549	125
k__Bacteria; p__Firmicutes; c__Negativicutes; o__Veillonellales_Selenomonadales; f__Selenomonadaceae; g__Megamonas;	70	1348	65
k__Bacteria; p__Firmicutes; c__Negativicutes; o__Veillonellales_Selenomonadales; f__Selenomonadaceae; g__Mitsuokella;	204	318	0
k__Bacteria; p__Firmicutes; c__Negativicutes; o__Veillonellales_Selenomonadales; f__Selenomonadaceae; g__Quinella;	135	123	0
k__Bacteria; p__Firmicutes; c__Negativicutes; o__Veillonellales_Selenomonadales; f__Selenomonadaceae; g__Selenomonas;	4909	6173	1768
k__Bacteria; p__Firmicutes; c__Negativicutes; o__Veillonellales_Selenomonadales; f__Selenomonadaceae; g__unclassified_Selenomonadaceae;	466	1145	421
k__Bacteria; p__Firmicutes; c__Negativicutes; o__Veillonellales_Selenomonadales; f__Veillonellaceae; g__Anaeroglobus;	636	146	208
k__Bacteria; p__Firmicutes; c__Negativicutes; o__Veillonellales_Selenomonadales; f__Veillonellaceae; g__Dialister;	4863	3638	633
k__Bacteria; p__Firmicutes; c__Negativicutes; o__Veillonellales_Selenomonadales; f__Veillonellaceae; g__Megasphaera;	2119	6029	2653
k__Bacteria; p__Firmicutes; c__Negativicutes; o__Veillonellales_Selenomonadales; f__Veillonellaceae; g__Veillonella;	46269	61519	39826
k__Bacteria; p__Fusobacteriota; c__Fusobacteriia; o__Fusobacteriales; f__Fusobacteriaceae; g__Cetobacterium;	95	895	329
k__Bacteria; p__Fusobacteriota; c__Fusobacteriia; o__Fusobacteriales; f__Fusobacteriaceae; g__Fusobacterium;	48890	62012	16238
k__Bacteria; p__Fusobacteriota; c__Fusobacteriia; o__Fusobacteriales; f__Leptotrichiaceae; g__Leptotrichia;	16031	46610	3702
k__Bacteria; p__Fusobacteriota; c__Fusobacteriia; o__Fusobacteriales; f__Leptotrichiaceae; g__Sneathia;	1386	620	0
k__Bacteria; p__Fusobacteriota; c__Fusobacteriia; o__Fusobacteriales; f__Leptotrichiaceae; g__Streptobacillus;	1575	14	9
k__Bacteria; p__Fusobacteriota; c__Fusobacteriia; o__Fusobacteriales; f__Leptotrichiaceae; g__unclassified_Leptotrichiaceae;	341	2	1260
k__Bacteria; p__Gemmatimonadota; c__Gemmatimonadetes; o__Gemmatimonadales; f__Gemmatimonadaceae; g__Gemmatimonas;	0	0	243
k__Bacteria; p__Gemmatimonadota; c__Gemmatimonadetes; o__Gemmatimonadales; f__Gemmatimonadaceae; g__unclassified_Gemmatimonadaceae;	0	178	486
k__Bacteria; p__Gemmatimonadota; c__Longimicrobia; o__Longimicrobiales; f__Longimicrobiaceae; g__unclassified_Longimicrobiaceae;	0	28	297
k__Bacteria; p__Gemmatimonadota; c__unclassified_Gemmatimonadota; o__unclassified_Gemmatimonadota; f__unclassified_Gemmatimonadota; g__unclassified_Gemmatimonadota;	0	0	260
k__Bacteria; p__Methylomirabilota; c__Methylomirabilia; o__Rokubacteriales; f__unclassified_Rokubacteriales; g__unclassified_Rokubacteriales;	0	3	0
k__Bacteria; p__Methylomirabilota; c__Methylomirabilia; o__Rokubacteriales; f__uncultured_proteobacterium; g__uncultured_proteobacterium;	0	0	60
k__Bacteria; p__Myxococcota; c__Myxococcia; o__Myxococcales; f__Anaeromyxobacteraceae; g__Anaeromyxobacter;	0	0	241
k__Bacteria; p__Myxococcota; c__Myxococcia; o__Myxococcales; f__Myxococcaceae; g__P3OB_42;	1	28	166
k__Bacteria; p__Myxococcota; c__Polyangia; o__Polyangiales; f__Polyangiaceae; g__Pajaroellobacter;	0	23	0
k__Bacteria; p__Patescibacteria; c__Gracilibacteria; o__Absconditabacteriales__SR1; f__SR1_bacterium_oral_taxon_875; g__unclassified_SR1_bacterium_oral_taxon_875;	3230	4627	1845
k__Bacteria; p__Patescibacteria; c__Gracilibacteria; o__Absconditabacteriales__SR1; f__candidate_division_SR1_bacterium_MGEHA; g__unclassified_candidate_division_SR1_bacterium_MGEHA;	1461	561	609
k__Bacteria; p__Patescibacteria; c__Gracilibacteria; o__Absconditabacteriales__SR1; f__unclassified_Absconditabacteriales__SR1; g__unclassified_Absconditabacteriales__SR1;	4085	7424	809
k__Bacteria; p__Patescibacteria; c__Parcubacteria; o__Candidatus_Moranbacteria; f__uncultured_soil_bacterium; g__uncultured_soil_bacterium;	0	229	0
k__Bacteria; p__Patescibacteria; c__Saccharimonadia; o__Saccharimonadales; f__Candidatus_Saccharibacteria_bacterium_UB2523; g__unclassified_Candidatus_Saccharibacteria_bacterium_UB2523;	203	80	77
k__Bacteria; p__Patescibacteria; c__Saccharimonadia; o__Saccharimonadales; f__LWQ8; g__unclassified_LWQ8;	0	232	0
k__Bacteria; p__Patescibacteria; c__Saccharimonadia; o__Saccharimonadales; f__Saccharimonadaceae; g__Candidatus_Saccharimonas;	1484	3311	631
k__Bacteria; p__Patescibacteria; c__Saccharimonadia; o__Saccharimonadales; f__Saccharimonadaceae; g__TM7x;	4198	5088	2184
k__Bacteria; p__Patescibacteria; c__Saccharimonadia; o__Saccharimonadales; f__Saccharimonadaceae; g__unclassified_Saccharimonadaceae;	82	348	40
k__Bacteria; p__Patescibacteria; c__Saccharimonadia; o__Saccharimonadales; f__uncultured_Candidatus_Saccharibacteria_bacterium; g__uncultured_Candidatus_Saccharibacteria_bacterium;	112	522	594
k__Bacteria; p__Planctomycetota; c__Planctomycetes; o__Gemmatales; f__Gemmataceae; g__unclassified_Gemmataceae;	0	184	52
k__Bacteria; p__Proteobacteria; c__Alphaproteobacteria; o__Acetobacterales; f__Acetobacteraceae; g__Acetobacter;	248	2720	5536
k__Bacteria; p__Proteobacteria; c__Alphaproteobacteria; o__Acetobacterales; f__Acetobacteraceae; g__Acidicaldus;	0	0	233
k__Bacteria; p__Proteobacteria; c__Alphaproteobacteria; o__Acetobacterales; f__Acetobacteraceae; g__Rhodopila;	0	0	263
k__Bacteria; p__Proteobacteria; c__Alphaproteobacteria; o__Azospirillales; f__Azospirillaceae; g__Niveispirillum;	0	0	43
k__Bacteria; p__Proteobacteria; c__Alphaproteobacteria; o__Azospirillales; f__unclassified_Azospirillales; g__unclassified_Azospirillales;	33	137	0
k__Bacteria; p__Proteobacteria; c__Alphaproteobacteria; o__Caulobacterales; f__Caulobacteraceae; g__Brevundimonas;	210	913	242
k__Bacteria; p__Proteobacteria; c__Alphaproteobacteria; o__Dongiales; f__Dongiaceae; g__Dongia;	54	175	0
k__Bacteria; p__Proteobacteria; c__Alphaproteobacteria; o__Elsterales; f__unclassified_Elsterales; g__uncultured_forest_soil_bacterium;	0	0	38
k__Bacteria; p__Proteobacteria; c__Alphaproteobacteria; o__Rhizobiales; f__Beijerinckiaceae; g__Methylobacterium_Methylorubrum;	150	400	3096
k__Bacteria; p__Proteobacteria; c__Alphaproteobacteria; o__Rhizobiales; f__Beijerinckiaceae; g__unclassified_Beijerinckiaceae;	9	252	0
k__Bacteria; p__Proteobacteria; c__Alphaproteobacteria; o__Rhizobiales; f__KF_JG30_B3; g__unclassified_KF_JG30_B3;	0	20	143
k__Bacteria; p__Proteobacteria; c__Alphaproteobacteria; o__Rhizobiales; f__Rhizobiaceae; g__Allorhizobium_Neorhizobium_Pararhizobium_Rhizobium;	94	72	42
k__Bacteria; p__Proteobacteria; c__Alphaproteobacteria; o__Rhizobiales; f__Rhizobiaceae; g__Mesorhizobium;	262	593	0
k__Bacteria; p__Proteobacteria; c__Alphaproteobacteria; o__Rhizobiales; f__Rhizobiaceae; g__Ochrobactrum;	0	0	267
k__Bacteria; p__Proteobacteria; c__Alphaproteobacteria; o__Rhizobiales; f__Rhizobiaceae; g__Pseudochrobactrum;	0	105	104
k__Bacteria; p__Proteobacteria; c__Alphaproteobacteria; o__Rhizobiales; f__Rhizobiaceae; g__unclassified_Rhizobiaceae;	383	1664	120
k__Bacteria; p__Proteobacteria; c__Alphaproteobacteria; o__Rhizobiales; f__Xanthobacteraceae; g__Bradyrhizobium;	186	871	218
k__Bacteria; p__Proteobacteria; c__Alphaproteobacteria; o__Rhizobiales; f__Xanthobacteraceae; g__unclassified_Xanthobacteraceae;	131	537	1311
k__Bacteria; p__Proteobacteria; c__Alphaproteobacteria; o__Rhodobacterales; f__Rhodobacteraceae; g__Paracoccus;	5	0	181
k__Bacteria; p__Proteobacteria; c__Alphaproteobacteria; o__Rhodobacterales; f__Rhodobacteraceae; g__Ruegeria;	160	24	0
k__Bacteria; p__Proteobacteria; c__Alphaproteobacteria; o__Rhodobacterales; f__Rhodobacteraceae; g__Shimia;	110	103	0
k__Bacteria; p__Proteobacteria; c__Alphaproteobacteria; o__Rhodobacterales; f__Rhodobacteraceae; g__unclassified_Rhodobacteraceae;	1121	460	0
k__Bacteria; p__Proteobacteria; c__Alphaproteobacteria; o__Rickettsiales; f__Anaplasmataceae; g__Wolbachia;	23	1008	2079
k__Bacteria; p__Proteobacteria; c__Alphaproteobacteria; o__Rickettsiales; f__Mitochondria; g__Brassica_napus__rape;	139	21	504
k__Bacteria; p__Proteobacteria; c__Alphaproteobacteria; o__Rickettsiales; f__Mitochondria; g__unclassified_Mitochondria;	575	1337	2450
k__Bacteria; p__Proteobacteria; c__Alphaproteobacteria; o__Sphingomonadales; f__Sphingomonadaceae; g__Sphingobium;	5	375	133
k__Bacteria; p__Proteobacteria; c__Alphaproteobacteria; o__Sphingomonadales; f__Sphingomonadaceae; g__Sphingomonas;	38	885	783
k__Bacteria; p__Proteobacteria; c__Gammaproteobacteria; o__Burkholderiales; f__A21b; g__unclassified_A21b;	0	0	217
k__Bacteria; p__Proteobacteria; c__Gammaproteobacteria; o__Burkholderiales; f__Alcaligenaceae; g__Achromobacter;	0	233	0
k__Bacteria; p__Proteobacteria; c__Gammaproteobacteria; o__Burkholderiales; f__Alcaligenaceae; g__Advenella;	38	809	0
k__Bacteria; p__Proteobacteria; c__Gammaproteobacteria; o__Burkholderiales; f__Burkholderiaceae; g__Burkholderia_Caballeronia_Paraburkholderia;	0	0	91
k__Bacteria; p__Proteobacteria; c__Gammaproteobacteria; o__Burkholderiales; f__Burkholderiaceae; g__Lautropia;	2430	2398	1774
k__Bacteria; p__Proteobacteria; c__Gammaproteobacteria; o__Burkholderiales; f__Burkholderiaceae; g__Ralstonia;	3166	4315	42
k__Bacteria; p__Proteobacteria; c__Gammaproteobacteria; o__Burkholderiales; f__Chitinibacteraceae; g__unclassified_Chitinibacteraceae;	440	71	0
k__Bacteria; p__Proteobacteria; c__Gammaproteobacteria; o__Burkholderiales; f__Comamonadaceae; g__Acidovorax;	0	411	0
k__Bacteria; p__Proteobacteria; c__Gammaproteobacteria; o__Burkholderiales; f__Comamonadaceae; g__Comamonas;	0	851	0
k__Bacteria; p__Proteobacteria; c__Gammaproteobacteria; o__Burkholderiales; f__Comamonadaceae; g__Delftia;	75	618	210
k__Bacteria; p__Proteobacteria; c__Gammaproteobacteria; o__Burkholderiales; f__Comamonadaceae; g__Hydrogenophaga;	26	63	0
k__Bacteria; p__Proteobacteria; c__Gammaproteobacteria; o__Burkholderiales; f__Comamonadaceae; g__Tepidimonas;	132	178	18
k__Bacteria; p__Proteobacteria; c__Gammaproteobacteria; o__Burkholderiales; f__Comamonadaceae; g__unclassified_Comamonadaceae;	21	4568	293
k__Bacteria; p__Proteobacteria; c__Gammaproteobacteria; o__Burkholderiales; f__Hydrogenophilaceae; g__Tepidiphilus;	0	240	0
k__Bacteria; p__Proteobacteria; c__Gammaproteobacteria; o__Burkholderiales; f__Hydrogenophilaceae; g__Thiobacillus;	0	692	0
k__Bacteria; p__Proteobacteria; c__Gammaproteobacteria; o__Burkholderiales; f__Methylophilaceae; g__Methylophilus;	1	159	0
k__Bacteria; p__Proteobacteria; c__Gammaproteobacteria; o__Burkholderiales; f__Neisseriaceae; g__Eikenella;	162	503	20
k__Bacteria; p__Proteobacteria; c__Gammaproteobacteria; o__Burkholderiales; f__Neisseriaceae; g__Neisseria;	77022	99757	60779
k__Bacteria; p__Proteobacteria; c__Gammaproteobacteria; o__Burkholderiales; f__Neisseriaceae; g__unclassified_Neisseriaceae;	496	34	204
k__Bacteria; p__Proteobacteria; c__Gammaproteobacteria; o__Burkholderiales; f__Nitrosomonadaceae; g__MND1;	0	237	0
k__Bacteria; p__Proteobacteria; c__Gammaproteobacteria; o__Burkholderiales; f__Sutterellaceae; g__Parasutterella;	47	488	243
k__Bacteria; p__Proteobacteria; c__Gammaproteobacteria; o__Cardiobacteriales; f__Cardiobacteriaceae; g__Cardiobacterium;	0	653	130
k__Bacteria; p__Proteobacteria; c__Gammaproteobacteria; o__Chromatiales; f__Chromatiaceae; g__unclassified_Chromatiaceae;	0	45	41
k__Bacteria; p__Proteobacteria; c__Gammaproteobacteria; o__Enterobacterales; f__Aeromonadaceae; g__Aeromonas;	89	272	864
k__Bacteria; p__Proteobacteria; c__Gammaproteobacteria; o__Enterobacterales; f__Enterobacteriaceae; g__Enterobacter;	55	1780	1136
k__Bacteria; p__Proteobacteria; c__Gammaproteobacteria; o__Enterobacterales; f__Enterobacteriaceae; g__Escherichia_Shigella;	3226	9967	1680
k__Bacteria; p__Proteobacteria; c__Gammaproteobacteria; o__Enterobacterales; f__Enterobacteriaceae; g__Klebsiella;	1780	8186	510
k__Bacteria; p__Proteobacteria; c__Gammaproteobacteria; o__Enterobacterales; f__Enterobacteriaceae; g__Plesiomonas;	24	104	584
k__Bacteria; p__Proteobacteria; c__Gammaproteobacteria; o__Enterobacterales; f__Enterobacteriaceae; g__unclassified_Enterobacteriaceae;	1037	3562	2847
k__Bacteria; p__Proteobacteria; c__Gammaproteobacteria; o__Enterobacterales; f__Pasteurellaceae; g__Actinobacillus;	16615	16124	2098
k__Bacteria; p__Proteobacteria; c__Gammaproteobacteria; o__Enterobacterales; f__Pasteurellaceae; g__Aggregatibacter;	8083	12301	2438
k__Bacteria; p__Proteobacteria; c__Gammaproteobacteria; o__Enterobacterales; f__Pasteurellaceae; g__Haemophilus;	39252	48361	37293
k__Bacteria; p__Proteobacteria; c__Gammaproteobacteria; o__Enterobacterales; f__Vibrionaceae; g__Photobacterium;	86	517	0
k__Bacteria; p__Proteobacteria; c__Gammaproteobacteria; o__Enterobacterales; f__Vibrionaceae; g__Vibrio;	218	247	0
k__Bacteria; p__Proteobacteria; c__Gammaproteobacteria; o__Enterobacterales; f__Yersiniaceae; g__Serratia;	0	411	253
k__Bacteria; p__Proteobacteria; c__Gammaproteobacteria; o__Enterobacterales; f__unclassified_Enterobacterales; g__unclassified_Enterobacterales;	0	0	384
k__Bacteria; p__Proteobacteria; c__Gammaproteobacteria; o__Gammaproteobacteria_Incertae_Sedis; f__Unknown_Family; g__Acidibacter;	0	0	214
k__Bacteria; p__Proteobacteria; c__Gammaproteobacteria; o__Gammaproteobacteria_Incertae_Sedis; f__Unknown_Family; g__unclassified_Unknown_Family;	148	30	0
k__Bacteria; p__Proteobacteria; c__Gammaproteobacteria; o__Pseudomonadales; f__Halieaceae; g__unclassified_Halieaceae;	600	99	0
k__Bacteria; p__Proteobacteria; c__Gammaproteobacteria; o__Pseudomonadales; f__Halomonadaceae; g__Halomonas;	149	100	283
k__Bacteria; p__Proteobacteria; c__Gammaproteobacteria; o__Pseudomonadales; f__Moraxellaceae; g__Acinetobacter;	354	9124	2115
k__Bacteria; p__Proteobacteria; c__Gammaproteobacteria; o__Pseudomonadales; f__Moraxellaceae; g__Enhydrobacter;	46	301	128
k__Bacteria; p__Proteobacteria; c__Gammaproteobacteria; o__Pseudomonadales; f__Moraxellaceae; g__Moraxella;	670	1019	6456
k__Bacteria; p__Proteobacteria; c__Gammaproteobacteria; o__Pseudomonadales; f__Pseudomonadaceae; g__Pseudomonas;	583	1634	959
k__Bacteria; p__Proteobacteria; c__Gammaproteobacteria; o__Xanthomonadales; f__Rhodanobacteraceae; g__Chujaibacter;	0	298	0
k__Bacteria; p__Proteobacteria; c__Gammaproteobacteria; o__Xanthomonadales; f__Xanthomonadaceae; g__Lysobacter;	540	302	0
k__Bacteria; p__Proteobacteria; c__Gammaproteobacteria; o__Xanthomonadales; f__Xanthomonadaceae; g__Pseudoxanthomonas;	0	227	0
k__Bacteria; p__Proteobacteria; c__Gammaproteobacteria; o__Xanthomonadales; f__Xanthomonadaceae; g__Stenotrophomonas;	83	1277	106
k__Bacteria; p__Proteobacteria; c__unclassified_Proteobacteria; o__unclassified_Proteobacteria; f__unclassified_Proteobacteria; g__unclassified_Proteobacteria;	6	244	188
k__Bacteria; p__Spirochaetota; c__Brevinematia; o__Brevinematales; f__Brevinemataceae; g__Brevinema;	0	33	621
k__Bacteria; p__Spirochaetota; c__Spirochaetia; o__Spirochaetales; f__Spirochaetaceae; g__Sphaerochaeta;	58	684	12
k__Bacteria; p__Spirochaetota; c__Spirochaetia; o__Spirochaetales; f__Spirochaetaceae; g__Treponema;	12490	10783	2609
k__Bacteria; p__Synergistota; c__Synergistia; o__Synergistales; f__Synergistaceae; g__Fretibacterium;	1560	1012	363
k__Bacteria; p__Synergistota; c__Synergistia; o__Synergistales; f__Synergistaceae; g__Pyramidobacter;	576	592	170
k__Bacteria; p__Verrucomicrobiota; c__Chlamydiae; o__Chlamydiales; f__Simkaniaceae; g__Candidatus_Rhabdochlamydia;	0	173	0
k__Bacteria; p__Verrucomicrobiota; c__Verrucomicrobiae; o__Pedosphaerales; f__Pedosphaeraceae; g__unclassified_Pedosphaeraceae;	0	0	219
k__Bacteria; p__Verrucomicrobiota; c__Verrucomicrobiae; o__Verrucomicrobiales; f__Akkermansiaceae; g__Akkermansia;	620	4590	1265
k__Bacteria; p__Verrucomicrobiota; c__Verrucomicrobiae; o__Verrucomicrobiales; f__Rubritaleaceae; g__Haloferula;	1239	285	0
k__Bacteria; p__Verrucomicrobiota; c__Verrucomicrobiae; o__Verrucomicrobiales; f__Rubritaleaceae; g__Luteolibacter;	178	0	0
k__Bacteria; p__unclassified_Bacteria; c__unclassified_Bacteria; o__unclassified_Bacteria; f__unclassified_Bacteria; g__unclassified_Bacteria;	8673	12285	2252

## Sheet: Table S2
Table S2: Pathways through which S. intermedius induces significant changes in tumor cells
KEGGID	Description	GeneRatio	BgRatio	pvalue	padj	geneID	geneName	keggID	Count	Up	Up_Gene_id	Down	Down_Gene_id
hsa04668	TNF signaling pathway	18/139	99/5845	9.61e-12	2.21e-09	ENSG00000073756/ENSG00000118503/ENSG00000163739/ENSG00000163735/ENSG00000081041/ENSG00000108691/ENSG00000163734/ENSG00000100906/ENSG00000023445/ENSG00000109320/ENSG00000090339/ENSG00000125347/ENSG00000136244/ENSG00000056558/ENSG00000107968/ENSG00000171608/ENSG00000115009/ENSG00000109339	PTGS2/TNFAIP3/CXCL1/CXCL5/CXCL2/CCL2/CXCL3/NFKBIA/BIRC3/NFKB1/ICAM1/IRF1/IL6/TRAF1/MAP3K8/PIK3CD/CCL20/MAPK10	hsa:5743/hsa:7128/hsa:2919/hsa:6374/hsa:2920/hsa:6347/hsa:2921/hsa:4792/hsa:330/hsa:4790/hsa:3383/hsa:3659/hsa:3569/hsa:7185/hsa:1326/hsa:5293/hsa:6364/hsa:5602	18	17	ENSG00000073756/ENSG00000118503/ENSG00000163739/ENSG00000163735/ENSG00000081041/ENSG00000108691/ENSG00000163734/ENSG00000100906/ENSG00000023445/ENSG00000109320/ENSG00000090339/ENSG00000125347/ENSG00000136244/ENSG00000056558/ENSG00000107968/ENSG00000171608/ENSG00000115009	1	ENSG00000109339
hsa04657	IL-17 signaling pathway	16/139	78/5845	2.15e-11	2.47e-09	ENSG00000073756/ENSG00000169429/ENSG00000118503/ENSG00000163739/ENSG00000163735/ENSG00000081041/ENSG00000108691/ENSG00000163734/ENSG00000100906/ENSG00000148346/ENSG00000109320/ENSG00000263528/ENSG00000136244/ENSG00000117983/ENSG00000115009/ENSG00000109339	PTGS2/CXCL8/TNFAIP3/CXCL1/CXCL5/CXCL2/CCL2/CXCL3/NFKBIA/LCN2/NFKB1/IKBKE/IL6/MUC5B/CCL20/MAPK10	hsa:5743/hsa:3576/hsa:7128/hsa:2919/hsa:6374/hsa:2920/hsa:6347/hsa:2921/hsa:4792/hsa:3934/hsa:4790/hsa:9641/hsa:3569/hsa:727897/hsa:6364/hsa:5602	16	14	ENSG00000073756/ENSG00000169429/ENSG00000118503/ENSG00000163739/ENSG00000163735/ENSG00000081041/ENSG00000108691/ENSG00000163734/ENSG00000100906/ENSG00000148346/ENSG00000109320/ENSG00000263528/ENSG00000136244/ENSG00000115009	2	ENSG00000117983/ENSG00000109339
hsa04064	NF-kappa B signaling pathway	15/139	81/5845	4.4e-10	3.37e-08	ENSG00000073756/ENSG00000169429/ENSG00000118503/ENSG00000081041/ENSG00000077150/ENSG00000122861/ENSG00000100906/ENSG00000023445/ENSG00000109320/ENSG00000104856/ENSG00000090339/ENSG00000056558/ENSG00000107201/ENSG00000140379/ENSG00000125735	PTGS2/CXCL8/TNFAIP3/CXCL2/NFKB2/PLAU/NFKBIA/BIRC3/NFKB1/RELB/ICAM1/TRAF1/DDX58/BCL2A1/TNFSF14	hsa:5743/hsa:3576/hsa:7128/hsa:2920/hsa:4791/hsa:5328/hsa:4792/hsa:330/hsa:4790/hsa:5971/hsa:3383/hsa:7185/hsa:23586/hsa:597/hsa:8740	15	15	ENSG00000073756/ENSG00000169429/ENSG00000118503/ENSG00000081041/ENSG00000077150/ENSG00000122861/ENSG00000100906/ENSG00000023445/ENSG00000109320/ENSG00000104856/ENSG00000090339/ENSG00000056558/ENSG00000107201/ENSG00000140379/ENSG00000125735	0
hsa00100	Steroid biosynthesis	7/139	18/5845	9.46e-08	4.77e-06	ENSG00000172893/ENSG00000116133/ENSG00000079459/ENSG00000147155/ENSG00000052802/ENSG00000149809/ENSG00000001630	DHCR7/DHCR24/FDFT1/EBP/MSMO1/TM7SF2/CYP51A1	hsa:1717/hsa:1718/hsa:2222/hsa:10682/hsa:6307/hsa:7108/hsa:1595	7	7	ENSG00000172893/ENSG00000116133/ENSG00000079459/ENSG00000147155/ENSG00000052802/ENSG00000149809/ENSG00000001630	0
hsa04625	C-type lectin receptor signaling pathway	13/139	88/5845	1.16e-07	4.77e-06	ENSG00000073756/ENSG00000077150/ENSG00000100906/ENSG00000109320/ENSG00000104856/ENSG00000125347/ENSG00000263528/ENSG00000136244/ENSG00000171608/ENSG00000110944/ENSG00000101096/ENSG00000166523/ENSG00000109339	PTGS2/NFKB2/NFKBIA/NFKB1/RELB/IRF1/IKBKE/IL6/PIK3CD/IL23A/NFATC2/CLEC4E/MAPK10	hsa:5743/hsa:4791/hsa:4792/hsa:4790/hsa:5971/hsa:3659/hsa:9641/hsa:3569/hsa:5293/hsa:51561/hsa:4773/hsa:26253/hsa:5602	13	11	ENSG00000073756/ENSG00000077150/ENSG00000100906/ENSG00000109320/ENSG00000104856/ENSG00000125347/ENSG00000263528/ENSG00000136244/ENSG00000171608/ENSG00000110944/ENSG00000166523	2	ENSG00000101096/ENSG00000109339
hsa04621	NOD-like receptor signaling pathway	16/139	138/5845	1.25e-07	4.77e-06	ENSG00000169429/ENSG00000118503/ENSG00000163739/ENSG00000081041/ENSG00000108691/ENSG00000163734/ENSG00000100906/ENSG00000023445/ENSG00000109320/ENSG00000263528/ENSG00000136244/ENSG00000111331/ENSG00000162645/ENSG00000117228/ENSG00000265972/ENSG00000109339	CXCL8/TNFAIP3/CXCL1/CXCL2/CCL2/CXCL3/NFKBIA/BIRC3/NFKB1/IKBKE/IL6/OAS3/GBP2/GBP1/TXNIP/MAPK10	hsa:3576/hsa:7128/hsa:2919/hsa:2920/hsa:6347/hsa:2921/hsa:4792/hsa:330/hsa:4790/hsa:9641/hsa:3569/hsa:4940/hsa:2634/hsa:2633/hsa:10628/hsa:5602	16	14	ENSG00000169429/ENSG00000118503/ENSG00000163739/ENSG00000081041/ENSG00000108691/ENSG00000163734/ENSG00000100906/ENSG00000023445/ENSG00000109320/ENSG00000263528/ENSG00000136244/ENSG00000111331/ENSG00000162645/ENSG00000117228	2	ENSG00000265972/ENSG00000109339
hsa05133	Pertussis	11/139	63/5845	1.98e-07	6.51e-06	ENSG00000169429/ENSG00000163735/ENSG00000125730/ENSG00000182326/ENSG00000109320/ENSG00000125347/ENSG00000159403/ENSG00000136244/ENSG00000110944/ENSG00000115008/ENSG00000109339	CXCL8/CXCL5/C3/C1S/NFKB1/IRF1/C1R/IL6/IL23A/IL1A/MAPK10	hsa:3576/hsa:6374/hsa:718/hsa:716/hsa:4790/hsa:3659/hsa:715/hsa:3569/hsa:51561/hsa:3552/hsa:5602	11	10	ENSG00000169429/ENSG00000163735/ENSG00000125730/ENSG00000182326/ENSG00000109320/ENSG00000125347/ENSG00000159403/ENSG00000136244/ENSG00000110944/ENSG00000115008	1	ENSG00000109339
hsa05167	Kaposi sarcoma-associated herpesvirus infection	16/139	153/5845	5.25e-07	1.51e-05	ENSG00000073756/ENSG00000169429/ENSG00000163739/ENSG00000125730/ENSG00000081041/ENSG00000163734/ENSG00000100906/ENSG00000109320/ENSG00000090339/ENSG00000263528/ENSG00000136244/ENSG00000171608/ENSG00000101412/ENSG00000015475/ENSG00000101096/ENSG00000109339	PTGS2/CXCL8/CXCL1/C3/CXCL2/CXCL3/NFKBIA/NFKB1/ICAM1/IKBKE/IL6/PIK3CD/E2F1/BID/NFATC2/MAPK10	hsa:5743/hsa:3576/hsa:2919/hsa:718/hsa:2920/hsa:2921/hsa:4792/hsa:4790/hsa:3383/hsa:9641/hsa:3569/hsa:5293/hsa:1869/hsa:637/hsa:4773/hsa:5602	16	14	ENSG00000073756/ENSG00000169429/ENSG00000163739/ENSG00000125730/ENSG00000081041/ENSG00000163734/ENSG00000100906/ENSG00000109320/ENSG00000090339/ENSG00000263528/ENSG00000136244/ENSG00000171608/ENSG00000101412/ENSG00000015475	2	ENSG00000101096/ENSG00000109339
hsa05134	Legionellosis	9/139	49/5845	1.72e-06	4.39e-05	ENSG00000169429/ENSG00000163739/ENSG00000125730/ENSG00000081041/ENSG00000077150/ENSG00000163734/ENSG00000100906/ENSG00000109320/ENSG00000136244	CXCL8/CXCL1/C3/CXCL2/NFKB2/CXCL3/NFKBIA/NFKB1/IL6	hsa:3576/hsa:2919/hsa:718/hsa:2920/hsa:4791/hsa:2921/hsa:4792/hsa:4790/hsa:3569	9	9	ENSG00000169429/ENSG00000163739/ENSG00000125730/ENSG00000081041/ENSG00000077150/ENSG00000163734/ENSG00000100906/ENSG00000109320/ENSG00000136244	0
hsa05169	Epstein-Barr virus infection	15/139	154/5845	3.02e-06	6.94e-05	ENSG00000118503/ENSG00000077150/ENSG00000100906/ENSG00000109320/ENSG00000104856/ENSG00000090339/ENSG00000263528/ENSG00000136244/ENSG00000146232/ENSG00000111331/ENSG00000171608/ENSG00000101412/ENSG00000015475/ENSG00000107201/ENSG00000109339	TNFAIP3/NFKB2/NFKBIA/NFKB1/RELB/ICAM1/IKBKE/IL6/NFKBIE/OAS3/PIK3CD/E2F1/BID/DDX58/MAPK10	hsa:7128/hsa:4791/hsa:4792/hsa:4790/hsa:5971/hsa:3383/hsa:9641/hsa:3569/hsa:4794/hsa:4940/hsa:5293/hsa:1869/hsa:637/hsa:23586/hsa:5602	15	14	ENSG00000118503/ENSG00000077150/ENSG00000100906/ENSG00000109320/ENSG00000104856/ENSG00000090339/ENSG00000263528/ENSG00000136244/ENSG00000146232/ENSG00000111331/ENSG00000171608/ENSG00000101412/ENSG00000015475/ENSG00000107201	1	ENSG00000109339
hsa05164	Influenza A	13/139	124/5845	6.36e-06	0.000132998	ENSG00000169429/ENSG00000108691/ENSG00000100906/ENSG00000109320/ENSG00000090339/ENSG00000160752/ENSG00000263528/ENSG00000136244/ENSG00000111331/ENSG00000171608/ENSG00000107201/ENSG00000115008/ENSG00000109339	CXCL8/CCL2/NFKBIA/NFKB1/ICAM1/FDPS/IKBKE/IL6/OAS3/PIK3CD/DDX58/IL1A/MAPK10	hsa:3576/hsa:6347/hsa:4792/hsa:4790/hsa:3383/hsa:2224/hsa:9641/hsa:3569/hsa:4940/hsa:5293/hsa:23586/hsa:3552/hsa:5602	13	12	ENSG00000169429/ENSG00000108691/ENSG00000100906/ENSG00000109320/ENSG00000090339/ENSG00000160752/ENSG00000263528/ENSG00000136244/ENSG00000111331/ENSG00000171608/ENSG00000107201/ENSG00000115008	1	ENSG00000109339
hsa04060	Cytokine-cytokine receptor interaction	16/139	188/5845	8.14e-06	0.000151989	ENSG00000169429/ENSG00000163739/ENSG00000163735/ENSG00000081041/ENSG00000108691/ENSG00000163734/ENSG00000049249/ENSG00000008517/ENSG00000136244/ENSG00000115009/ENSG00000110944/ENSG00000122641/ENSG00000115008/ENSG00000103522/ENSG00000125735/ENSG00000185436	CXCL8/CXCL1/CXCL5/CXCL2/CCL2/CXCL3/TNFRSF9/IL32/IL6/CCL20/IL23A/INHBA/IL1A/IL21R/TNFSF14/IFNLR1	hsa:3576/hsa:2919/hsa:6374/hsa:2920/hsa:6347/hsa:2921/hsa:3604/hsa:9235/hsa:3569/hsa:6364/hsa:51561/hsa:3624/hsa:3552/hsa:50615/hsa:8740/hsa:163702	16	15	ENSG00000169429/ENSG00000163739/ENSG00000163735/ENSG00000081041/ENSG00000108691/ENSG00000163734/ENSG00000049249/ENSG00000008517/ENSG00000136244/ENSG00000115009/ENSG00000110944/ENSG00000122641/ENSG00000115008/ENSG00000103522/ENSG00000125735	1	ENSG00000185436
hsa05323	Rheumatoid arthritis	9/139	59/5845	8.59e-06	0.000151989	ENSG00000169429/ENSG00000163739/ENSG00000163735/ENSG00000108691/ENSG00000090339/ENSG00000136244/ENSG00000115009/ENSG00000110944/ENSG00000115008	CXCL8/CXCL1/CXCL5/CCL2/ICAM1/IL6/CCL20/IL23A/IL1A	hsa:3576/hsa:2919/hsa:6374/hsa:6347/hsa:3383/hsa:3569/hsa:6364/hsa:51561/hsa:3552	9	9	ENSG00000169429/ENSG00000163739/ENSG00000163735/ENSG00000108691/ENSG00000090339/ENSG00000136244/ENSG00000115009/ENSG00000110944/ENSG00000115008	0
hsa05160	Hepatitis C	11/139	108/5845	4.45e-05	0.000730917	ENSG00000169429/ENSG00000130164/ENSG00000100906/ENSG00000109320/ENSG00000125347/ENSG00000263528/ENSG00000111331/ENSG00000171608/ENSG00000107201/ENSG00000109339/ENSG00000213937	CXCL8/LDLR/NFKBIA/NFKB1/IRF1/IKBKE/OAS3/PIK3CD/DDX58/MAPK10/CLDN9	hsa:3576/hsa:3949/hsa:4792/hsa:4790/hsa:3659/hsa:9641/hsa:4940/hsa:5293/hsa:23586/hsa:5602/hsa:9080	11	9	ENSG00000169429/ENSG00000130164/ENSG00000100906/ENSG00000109320/ENSG00000125347/ENSG00000263528/ENSG00000111331/ENSG00000171608/ENSG00000107201	2	ENSG00000109339/ENSG00000213937
hsa04659	Th17 cell differentiation	9/139	75/5845	6.22e-05	0.000903287	ENSG00000100906/ENSG00000109320/ENSG00000136244/ENSG00000146232/ENSG00000126561/ENSG00000110944/ENSG00000101096/ENSG00000103522/ENSG00000109339	NFKBIA/NFKB1/IL6/NFKBIE/STAT5A/IL23A/NFATC2/IL21R/MAPK10	hsa:4792/hsa:4790/hsa:3569/hsa:4794/hsa:6776/hsa:51561/hsa:4773/hsa:50615/hsa:5602	9	7	ENSG00000100906/ENSG00000109320/ENSG00000136244/ENSG00000146232/ENSG00000126561/ENSG00000110944/ENSG00000103522	2	ENSG00000101096/ENSG00000109339
hsa04933	AGE-RAGE signaling pathway in diabetic complications	10/139	93/5845	6.28e-05	0.000903287	ENSG00000169429/ENSG00000108691/ENSG00000109320/ENSG00000090339/ENSG00000120738/ENSG00000136244/ENSG00000171608/ENSG00000126561/ENSG00000115008/ENSG00000109339	CXCL8/CCL2/NFKB1/ICAM1/EGR1/IL6/PIK3CD/STAT5A/IL1A/MAPK10	hsa:3576/hsa:6347/hsa:4790/hsa:3383/hsa:1958/hsa:3569/hsa:5293/hsa:6776/hsa:3552/hsa:5602	10	9	ENSG00000169429/ENSG00000108691/ENSG00000109320/ENSG00000090339/ENSG00000120738/ENSG00000136244/ENSG00000171608/ENSG00000126561/ENSG00000115008	1	ENSG00000109339
hsa05132	Salmonella infection	9/139	76/5845	6.91e-05	0.000935341	ENSG00000169429/ENSG00000163739/ENSG00000081041/ENSG00000163734/ENSG00000109320/ENSG00000136244/ENSG00000128591/ENSG00000115008/ENSG00000109339	CXCL8/CXCL1/CXCL2/CXCL3/NFKB1/IL6/FLNC/IL1A/MAPK10	hsa:3576/hsa:2919/hsa:2920/hsa:2921/hsa:4790/hsa:3569/hsa:2318/hsa:3552/hsa:5602	9	7	ENSG00000169429/ENSG00000163739/ENSG00000081041/ENSG00000163734/ENSG00000109320/ENSG00000136244/ENSG00000115008	2	ENSG00000128591/ENSG00000109339
hsa05162	Measles	10/139	98/5845	9.84e-05	0.00125796	ENSG00000118503/ENSG00000100906/ENSG00000109320/ENSG00000263528/ENSG00000136244/ENSG00000111331/ENSG00000171608/ENSG00000126561/ENSG00000107201/ENSG00000115008	TNFAIP3/NFKBIA/NFKB1/IKBKE/IL6/OAS3/PIK3CD/STAT5A/DDX58/IL1A	hsa:7128/hsa:4792/hsa:4790/hsa:9641/hsa:3569/hsa:4940/hsa:5293/hsa:6776/hsa:23586/hsa:3552	10	10	ENSG00000118503/ENSG00000100906/ENSG00000109320/ENSG00000263528/ENSG00000136244/ENSG00000111331/ENSG00000171608/ENSG00000126561/ENSG00000107201/ENSG00000115008	0
hsa00900	Terpenoid backbone biosynthesis	5/139	21/5845	0.000105956	0.00128263	ENSG00000167508/ENSG00000120437/ENSG00000112972/ENSG00000110921/ENSG00000160752	MVD/ACAT2/HMGCS1/MVK/FDPS	hsa:4597/hsa:39/hsa:3157/hsa:4598/hsa:2224	5	5	ENSG00000167508/ENSG00000120437/ENSG00000112972/ENSG00000110921/ENSG00000160752	0
hsa05222	Small cell lung cancer	9/139	85/5845	0.000166684	0.00177078	ENSG00000073756/ENSG00000100906/ENSG00000023445/ENSG00000109320/ENSG00000196878/ENSG00000056558/ENSG00000171608/ENSG00000101412/ENSG00000101197	PTGS2/NFKBIA/BIRC3/NFKB1/LAMB3/TRAF1/PIK3CD/E2F1/BIRC7	hsa:5743/hsa:4792/hsa:330/hsa:4790/hsa:3914/hsa:7185/hsa:5293/hsa:1869/hsa:79444	9	9	ENSG00000073756/ENSG00000100906/ENSG00000023445/ENSG00000109320/ENSG00000196878/ENSG00000056558/ENSG00000171608/ENSG00000101412/ENSG00000101197	0
hsa05150	Staphylococcus aureus infection	5/139	23/5845	0.000168619	0.00177078	ENSG00000125730/ENSG00000182326/ENSG00000090339/ENSG00000159403/ENSG00000243649	C3/C1S/ICAM1/C1R/CFB	hsa:718/hsa:716/hsa:3383/hsa:715/hsa:629	5	5	ENSG00000125730/ENSG00000182326/ENSG00000090339/ENSG00000159403/ENSG00000243649	0
hsa05161	Hepatitis B	11/139	125/5845	0.000169379	0.00177078	ENSG00000169429/ENSG00000100906/ENSG00000109320/ENSG00000263528/ENSG00000136244/ENSG00000171608/ENSG00000101412/ENSG00000126561/ENSG00000107201/ENSG00000101096/ENSG00000109339	CXCL8/NFKBIA/NFKB1/IKBKE/IL6/PIK3CD/E2F1/STAT5A/DDX58/NFATC2/MAPK10	hsa:3576/hsa:4792/hsa:4790/hsa:9641/hsa:3569/hsa:5293/hsa:1869/hsa:6776/hsa:23586/hsa:4773/hsa:5602	11	9	ENSG00000169429/ENSG00000100906/ENSG00000109320/ENSG00000263528/ENSG00000136244/ENSG00000171608/ENSG00000101412/ENSG00000126561/ENSG00000107201	2	ENSG00000101096/ENSG00000109339
hsa05168	Herpes simplex infection	11/139	134/5845	0.000312846	0.00312846	ENSG00000125730/ENSG00000108691/ENSG00000100906/ENSG00000109320/ENSG00000263528/ENSG00000136244/ENSG00000111331/ENSG00000056558/ENSG00000107201/ENSG00000125735/ENSG00000109339	C3/CCL2/NFKBIA/NFKB1/IKBKE/IL6/OAS3/TRAF1/DDX58/TNFSF14/MAPK10	hsa:718/hsa:6347/hsa:4792/hsa:4790/hsa:9641/hsa:3569/hsa:4940/hsa:7185/hsa:23586/hsa:8740/hsa:5602	11	10	ENSG00000125730/ENSG00000108691/ENSG00000100906/ENSG00000109320/ENSG00000263528/ENSG00000136244/ENSG00000111331/ENSG00000056558/ENSG00000107201/ENSG00000125735	1	ENSG00000109339
hsa04620	Toll-like receptor signaling pathway	8/139	76/5845	0.000403336	0.0038653	ENSG00000169429/ENSG00000100906/ENSG00000109320/ENSG00000263528/ENSG00000136244/ENSG00000107968/ENSG00000171608/ENSG00000109339	CXCL8/NFKBIA/NFKB1/IKBKE/IL6/MAP3K8/PIK3CD/MAPK10	hsa:3576/hsa:4792/hsa:4790/hsa:9641/hsa:3569/hsa:1326/hsa:5293/hsa:5602	8	7	ENSG00000169429/ENSG00000100906/ENSG00000109320/ENSG00000263528/ENSG00000136244/ENSG00000107968/ENSG00000171608	1	ENSG00000109339
hsa05142	Chagas disease (American trypanosomiasis)	8/139	81/5845	0.000622679	0.00572865	ENSG00000169429/ENSG00000125730/ENSG00000108691/ENSG00000100906/ENSG00000109320/ENSG00000136244/ENSG00000171608/ENSG00000109339	CXCL8/C3/CCL2/NFKBIA/NFKB1/IL6/PIK3CD/MAPK10	hsa:3576/hsa:718/hsa:6347/hsa:4792/hsa:4790/hsa:3569/hsa:5293/hsa:5602	8	7	ENSG00000169429/ENSG00000125730/ENSG00000108691/ENSG00000100906/ENSG00000109320/ENSG00000136244/ENSG00000171608	1	ENSG00000109339
hsa05321	Inflammatory bowel disease (IBD)	5/139	38/5845	0.00188898	0.0167102	ENSG00000109320/ENSG00000136244/ENSG00000110944/ENSG00000115008/ENSG00000103522	NFKB1/IL6/IL23A/IL1A/IL21R	hsa:4790/hsa:3569/hsa:51561/hsa:3552/hsa:50615	5	5	ENSG00000109320/ENSG00000136244/ENSG00000110944/ENSG00000115008/ENSG00000103522	0
hsa04622	RIG-I-like receptor signaling pathway	6/139	56/5845	0.00198357	0.0167116	ENSG00000169429/ENSG00000100906/ENSG00000109320/ENSG00000263528/ENSG00000107201/ENSG00000109339	CXCL8/NFKBIA/NFKB1/IKBKE/DDX58/MAPK10	hsa:3576/hsa:4792/hsa:4790/hsa:9641/hsa:23586/hsa:5602	6	5	ENSG00000169429/ENSG00000100906/ENSG00000109320/ENSG00000263528/ENSG00000107201	1	ENSG00000109339
hsa04380	Osteoclast differentiation	8/139	97/5845	0.00203445	0.0167116	ENSG00000077150/ENSG00000100906/ENSG00000109320/ENSG00000104856/ENSG00000171608/ENSG00000101096/ENSG00000115008/ENSG00000109339	NFKB2/NFKBIA/NFKB1/RELB/PIK3CD/NFATC2/IL1A/MAPK10	hsa:4791/hsa:4792/hsa:4790/hsa:5971/hsa:5293/hsa:4773/hsa:3552/hsa:5602	8	6	ENSG00000077150/ENSG00000100906/ENSG00000109320/ENSG00000104856/ENSG00000171608/ENSG00000115008	2	ENSG00000101096/ENSG00000109339
hsa04062	Chemokine signaling pathway	10/139	144/5845	0.00213179	0.0169073	ENSG00000169429/ENSG00000163739/ENSG00000163735/ENSG00000081041/ENSG00000108691/ENSG00000163734/ENSG00000100906/ENSG00000109320/ENSG00000171608/ENSG00000115009	CXCL8/CXCL1/CXCL5/CXCL2/CCL2/CXCL3/NFKBIA/NFKB1/PIK3CD/CCL20	hsa:3576/hsa:2919/hsa:6374/hsa:2920/hsa:6347/hsa:2921/hsa:4792/hsa:4790/hsa:5293/hsa:6364	10	10	ENSG00000169429/ENSG00000163739/ENSG00000163735/ENSG00000081041/ENSG00000108691/ENSG00000163734/ENSG00000100906/ENSG00000109320/ENSG00000171608/ENSG00000115009	0
hsa04610	Complement and coagulation cascades	6/139	58/5845	0.00237862	0.0177428	ENSG00000125730/ENSG00000122861/ENSG00000182326/ENSG00000159403/ENSG00000243649/ENSG00000198734	C3/PLAU/C1S/C1R/CFB/F5	hsa:718/hsa:5328/hsa:716/hsa:715/hsa:629/hsa:2153	6	5	ENSG00000125730/ENSG00000122861/ENSG00000182326/ENSG00000159403/ENSG00000243649	1	ENSG00000198734
hsa04660	T cell receptor signaling pathway	7/139	78/5845	0.00239143	0.0177428	ENSG00000100906/ENSG00000109320/ENSG00000146232/ENSG00000107968/ENSG00000171608/ENSG00000101096/ENSG00000153563	NFKBIA/NFKB1/NFKBIE/MAP3K8/PIK3CD/NFATC2/CD8A	hsa:4792/hsa:4790/hsa:4794/hsa:1326/hsa:5293/hsa:4773/hsa:925	7	5	ENSG00000100906/ENSG00000109320/ENSG00000146232/ENSG00000107968/ENSG00000171608	2	ENSG00000101096/ENSG00000153563
hsa04662	B cell receptor signaling pathway	6/139	61/5845	0.00307872	0.0221283	ENSG00000100906/ENSG00000109320/ENSG00000146232/ENSG00000171608/ENSG00000101096/ENSG00000168918	NFKBIA/NFKB1/NFKBIE/PIK3CD/NFATC2/INPP5D	hsa:4792/hsa:4790/hsa:4794/hsa:5293/hsa:4773/hsa:3635	6	4	ENSG00000100906/ENSG00000109320/ENSG00000146232/ENSG00000171608	2	ENSG00000101096/ENSG00000168918
hsa04623	Cytosolic DNA-sensing pathway	5/139	43/5845	0.00329437	0.0229607	ENSG00000100906/ENSG00000109320/ENSG00000263528/ENSG00000136244/ENSG00000107201	NFKBIA/NFKB1/IKBKE/IL6/DDX58	hsa:4792/hsa:4790/hsa:9641/hsa:3569/hsa:23586	5	5	ENSG00000100906/ENSG00000109320/ENSG00000263528/ENSG00000136244/ENSG00000107201	0
hsa05145	Toxoplasmosis	7/139	84/5845	0.00364389	0.0246499	ENSG00000130164/ENSG00000100906/ENSG00000023445/ENSG00000109320/ENSG00000196878/ENSG00000109339/ENSG00000101197	LDLR/NFKBIA/BIRC3/NFKB1/LAMB3/MAPK10/BIRC7	hsa:3949/hsa:4792/hsa:330/hsa:4790/hsa:3914/hsa:5602/hsa:79444	7	6	ENSG00000130164/ENSG00000100906/ENSG00000023445/ENSG00000109320/ENSG00000196878/ENSG00000101197	1	ENSG00000109339
hsa05166	Human T-cell leukemia virus 1 infection	12/139	209/5845	0.00389882	0.0256208	ENSG00000077150/ENSG00000100906/ENSG00000109320/ENSG00000104856/ENSG00000090339/ENSG00000160752/ENSG00000120738/ENSG00000136244/ENSG00000171608/ENSG00000101412/ENSG00000126561/ENSG00000101096	NFKB2/NFKBIA/NFKB1/RELB/ICAM1/FDPS/EGR1/IL6/PIK3CD/E2F1/STAT5A/NFATC2	hsa:4791/hsa:4792/hsa:4790/hsa:5971/hsa:3383/hsa:2224/hsa:1958/hsa:3569/hsa:5293/hsa:1869/hsa:6776/hsa:4773	12	11	ENSG00000077150/ENSG00000100906/ENSG00000109320/ENSG00000104856/ENSG00000090339/ENSG00000160752/ENSG00000120738/ENSG00000136244/ENSG00000171608/ENSG00000101412/ENSG00000126561	1	ENSG00000101096
hsa05152	Tuberculosis	9/139	133/5845	0.00420646	0.0268746	ENSG00000125730/ENSG00000134070/ENSG00000109320/ENSG00000136244/ENSG00000015475/ENSG00000110944/ENSG00000166523/ENSG00000115008/ENSG00000109339	C3/IRAK2/NFKB1/IL6/BID/IL23A/CLEC4E/IL1A/MAPK10	hsa:718/hsa:3656/hsa:4790/hsa:3569/hsa:637/hsa:51561/hsa:26253/hsa:3552/hsa:5602	9	8	ENSG00000125730/ENSG00000134070/ENSG00000109320/ENSG00000136244/ENSG00000015475/ENSG00000110944/ENSG00000166523/ENSG00000115008	1	ENSG00000109339
hsa01212	Fatty acid metabolism	5/139	47/5845	0.00486648	0.0298205	ENSG00000099194/ENSG00000134824/ENSG00000149485/ENSG00000120437/ENSG00000169710	SCD/FADS2/FADS1/ACAT2/FASN	hsa:6319/hsa:9415/hsa:3992/hsa:39/hsa:2194	5	5	ENSG00000099194/ENSG00000134824/ENSG00000149485/ENSG00000120437/ENSG00000169710	0
hsa04658	Th1 and Th2 cell differentiation	6/139	67/5845	0.00492686	0.0298205	ENSG00000100906/ENSG00000109320/ENSG00000146232/ENSG00000126561/ENSG00000101096/ENSG00000109339	NFKBIA/NFKB1/NFKBIE/STAT5A/NFATC2/MAPK10	hsa:4792/hsa:4790/hsa:4794/hsa:6776/hsa:4773/hsa:5602	6	4	ENSG00000100906/ENSG00000109320/ENSG00000146232/ENSG00000126561	2	ENSG00000101096/ENSG00000109339
hsa05140	Leishmaniasis	5/139	49/5845	0.00582503	0.0336551	ENSG00000073756/ENSG00000125730/ENSG00000100906/ENSG00000109320/ENSG00000115008	PTGS2/C3/NFKBIA/NFKB1/IL1A	hsa:5743/hsa:718/hsa:4792/hsa:4790/hsa:3552	5	5	ENSG00000073756/ENSG00000125730/ENSG00000100906/ENSG00000109320/ENSG00000115008	0
hsa04215	Apoptosis - multiple species	4/139	31/5845	0.00585306	0.0336551	ENSG00000023445/ENSG00000015475/ENSG00000109339/ENSG00000101197	BIRC3/BID/MAPK10/BIRC7	hsa:330/hsa:637/hsa:5602/hsa:79444	4	3	ENSG00000023445/ENSG00000015475/ENSG00000101197	1	ENSG00000109339
hsa05144	Malaria	4/139	32/5845	0.00656783	0.0368439	ENSG00000169429/ENSG00000108691/ENSG00000090339/ENSG00000136244	CXCL8/CCL2/ICAM1/IL6	hsa:3576/hsa:6347/hsa:3383/hsa:3569	4	4	ENSG00000169429/ENSG00000108691/ENSG00000090339/ENSG00000136244	0
hsa04210	Apoptosis	8/139	123/5845	0.00865901	0.0463156	ENSG00000100906/ENSG00000023445/ENSG00000109320/ENSG00000056558/ENSG00000171608/ENSG00000015475/ENSG00000140379/ENSG00000109339	NFKBIA/BIRC3/NFKB1/TRAF1/PIK3CD/BID/BCL2A1/MAPK10	hsa:4792/hsa:330/hsa:4790/hsa:7185/hsa:5293/hsa:637/hsa:597/hsa:5602	8	7	ENSG00000100906/ENSG00000023445/ENSG00000109320/ENSG00000056558/ENSG00000171608/ENSG00000015475/ENSG00000140379	1	ENSG00000109339
hsa05418	Fluid shear stress and atherosclerosis	8/139	123/5845	0.00865901	0.0463156	ENSG00000108691/ENSG00000109320/ENSG00000090339/ENSG00000130707/ENSG00000171608/ENSG00000115008/ENSG00000065621/ENSG00000109339	CCL2/NFKB1/ICAM1/ASS1/PIK3CD/IL1A/GSTO2/MAPK10	hsa:6347/hsa:4790/hsa:3383/hsa:445/hsa:5293/hsa:3552/hsa:119391/hsa:5602	8	6	ENSG00000108691/ENSG00000109320/ENSG00000090339/ENSG00000130707/ENSG00000171608/ENSG00000115008	2	ENSG00000065621/ENSG00000109339
hsa04917	Prolactin signaling pathway	5/139	56/5845	0.0102245	0.0534462	ENSG00000109320/ENSG00000125347/ENSG00000171608/ENSG00000126561/ENSG00000109339	NFKB1/IRF1/PIK3CD/STAT5A/MAPK10	hsa:4790/hsa:3659/hsa:5293/hsa:6776/hsa:5602	5	4	ENSG00000109320/ENSG00000125347/ENSG00000171608/ENSG00000126561	1	ENSG00000109339
hsa05163	Human cytomegalovirus infection	10/139	181/5845	0.0106672	0.0544429	ENSG00000073756/ENSG00000169429/ENSG00000108691/ENSG00000100906/ENSG00000109320/ENSG00000136244/ENSG00000171608/ENSG00000101412/ENSG00000015475/ENSG00000101096	PTGS2/CXCL8/CCL2/NFKBIA/NFKB1/IL6/PIK3CD/E2F1/BID/NFATC2	hsa:5743/hsa:3576/hsa:6347/hsa:4792/hsa:4790/hsa:3569/hsa:5293/hsa:1869/hsa:637/hsa:4773	10	9	ENSG00000073756/ENSG00000169429/ENSG00000108691/ENSG00000100906/ENSG00000109320/ENSG00000136244/ENSG00000171608/ENSG00000101412/ENSG00000015475	1	ENSG00000101096
hsa05146	Amoebiasis	6/139	79/5845	0.0108886	0.0544429	ENSG00000169429/ENSG00000163739/ENSG00000109320/ENSG00000136244/ENSG00000196878/ENSG00000171608	CXCL8/CXCL1/NFKB1/IL6/LAMB3/PIK3CD	hsa:3576/hsa:2919/hsa:4790/hsa:3569/hsa:3914/hsa:5293	6	6	ENSG00000169429/ENSG00000163739/ENSG00000109320/ENSG00000136244/ENSG00000196878/ENSG00000171608	0
hsa01040	Biosynthesis of unsaturated fatty acids	3/139	22/5845	0.0145574	0.0712386	ENSG00000099194/ENSG00000134824/ENSG00000149485	SCD/FADS2/FADS1	hsa:6319/hsa:9415/hsa:3992	3	3	ENSG00000099194/ENSG00000134824/ENSG00000149485	0
hsa05120	Epithelial cell signaling in Helicobacter pylori infection	5/139	62/5845	0.015473	0.0741413	ENSG00000169429/ENSG00000163739/ENSG00000100906/ENSG00000109320/ENSG00000109339	CXCL8/CXCL1/NFKBIA/NFKB1/MAPK10	hsa:3576/hsa:2919/hsa:4792/hsa:4790/hsa:5602	5	4	ENSG00000169429/ENSG00000163739/ENSG00000100906/ENSG00000109320	1	ENSG00000109339
hsa05020	Prion diseases	3/139	23/5845	0.0164549	0.0772371	ENSG00000120738/ENSG00000136244/ENSG00000115008	EGR1/IL6/IL1A	hsa:1958/hsa:3569/hsa:3552	3	3	ENSG00000120738/ENSG00000136244/ENSG00000115008	0
hsa05143	African trypanosomiasis	3/139	25/5845	0.0206468	0.0949753	ENSG00000090339/ENSG00000136244/ENSG00000100342	ICAM1/IL6/APOL1	hsa:3383/hsa:3569/hsa:8542	3	3	ENSG00000090339/ENSG00000136244/ENSG00000100342	0
hsa05410	Hypertrophic cardiomyopathy (HCM)	5/139	70/5845	0.0249136	0.112356	ENSG00000136244/ENSG00000135424/ENSG00000105855/ENSG00000165995/ENSG00000114854	IL6/ITGA7/ITGB8/CACNB2/TNNC1	hsa:3569/hsa:3679/hsa:3696/hsa:783/hsa:7134	5	2	ENSG00000136244/ENSG00000105855	3	ENSG00000135424/ENSG00000165995/ENSG00000114854
hsa04514	Cell adhesion molecules (CAMs)	6/139	96/5845	0.0262208	0.115977	ENSG00000090339/ENSG00000105855/ENSG00000162706/ENSG00000213937/ENSG00000153563/ENSG00000160223	ICAM1/ITGB8/CADM3/CLDN9/CD8A/ICOSLG	hsa:3383/hsa:3696/hsa:57863/hsa:9080/hsa:925/hsa:23308	6	3	ENSG00000090339/ENSG00000105855/ENSG00000160223	3	ENSG00000162706/ENSG00000213937/ENSG00000153563
hsa05220	Chronic myeloid leukemia	5/139	72/5845	0.0277456	0.118972	ENSG00000100906/ENSG00000109320/ENSG00000171608/ENSG00000101412/ENSG00000126561	NFKBIA/NFKB1/PIK3CD/E2F1/STAT5A	hsa:4792/hsa:4790/hsa:5293/hsa:1869/hsa:6776	5	5	ENSG00000100906/ENSG00000109320/ENSG00000171608/ENSG00000101412/ENSG00000126561	0
hsa00630	Glyoxylate and dicarboxylate metabolism	3/139	28/5845	0.0279325	0.118972	ENSG00000120437/ENSG00000122729/ENSG00000131069	ACAT2/ACO1/ACSS2	hsa:39/hsa:48/hsa:55902	3	3	ENSG00000120437/ENSG00000122729/ENSG00000131069	0
hsa04940	Type I diabetes mellitus	2/139	12/5845	0.0317033	0.132577	ENSG00000115008/ENSG00000054356	IL1A/PTPRN	hsa:3552/hsa:5798	2	1	ENSG00000115008	1	ENSG00000054356
hsa05202	Transcriptional misregulation in cancer	8/139	160/5845	0.0362217	0.148767	ENSG00000169429/ENSG00000122861/ENSG00000023445/ENSG00000144802/ENSG00000109320/ENSG00000136244/ENSG00000056558/ENSG00000140379	CXCL8/PLAU/BIRC3/NFKBIZ/NFKB1/IL6/TRAF1/BCL2A1	hsa:3576/hsa:5328/hsa:330/hsa:64332/hsa:4790/hsa:3569/hsa:7185/hsa:597	8	8	ENSG00000169429/ENSG00000122861/ENSG00000023445/ENSG00000144802/ENSG00000109320/ENSG00000136244/ENSG00000056558/ENSG00000140379	0
hsa04360	Axon guidance	8/139	162/5845	0.0385584	0.155586	ENSG00000169242/ENSG00000169855/ENSG00000171608/ENSG00000170381/ENSG00000101096/ENSG00000196220/ENSG00000065320/ENSG00000137672	EFNA1/ROBO1/PIK3CD/SEMA3E/NFATC2/SRGAP3/NTN1/TRPC6	hsa:1942/hsa:6091/hsa:5293/hsa:9723/hsa:4773/hsa:9901/hsa:9423/hsa:7225	8	5	ENSG00000169242/ENSG00000169855/ENSG00000171608/ENSG00000065320/ENSG00000137672	3	ENSG00000170381/ENSG00000101096/ENSG00000196220
hsa04920	Adipocytokine signaling pathway	4/139	55/5845	0.0410462	0.160828	ENSG00000100906/ENSG00000109320/ENSG00000146232/ENSG00000109339	NFKBIA/NFKB1/NFKBIE/MAPK10	hsa:4792/hsa:4790/hsa:4794/hsa:5602	4	3	ENSG00000100906/ENSG00000109320/ENSG00000146232	1	ENSG00000109339
hsa04932	Non-alcoholic fatty liver disease (NAFLD)	7/139	135/5845	0.0412558	0.160828	ENSG00000169429/ENSG00000109320/ENSG00000136244/ENSG00000171608/ENSG00000015475/ENSG00000115008/ENSG00000109339	CXCL8/NFKB1/IL6/PIK3CD/BID/IL1A/MAPK10	hsa:3576/hsa:4790/hsa:3569/hsa:5293/hsa:637/hsa:3552/hsa:5602	7	6	ENSG00000169429/ENSG00000109320/ENSG00000136244/ENSG00000171608/ENSG00000015475/ENSG00000115008	1	ENSG00000109339
hsa05200	Pathways in cancer	17/139	459/5845	0.0437083	0.167549	ENSG00000073756/ENSG00000169429/ENSG00000077150/ENSG00000100906/ENSG00000023445/ENSG00000109320/ENSG00000136244/ENSG00000196878/ENSG00000056558/ENSG00000171608/ENSG00000101412/ENSG00000015475/ENSG00000126561/ENSG00000110944/ENSG00000065621/ENSG00000109339/ENSG00000101197	PTGS2/CXCL8/NFKB2/NFKBIA/BIRC3/NFKB1/IL6/LAMB3/TRAF1/PIK3CD/E2F1/BID/STAT5A/IL23A/GSTO2/MAPK10/BIRC7	hsa:5743/hsa:3576/hsa:4791/hsa:4792/hsa:330/hsa:4790/hsa:3569/hsa:3914/hsa:7185/hsa:5293/hsa:1869/hsa:637/hsa:6776/hsa:51561/hsa:119391/hsa:5602/hsa:79444	17	15	ENSG00000073756/ENSG00000169429/ENSG00000077150/ENSG00000100906/ENSG00000023445/ENSG00000109320/ENSG00000136244/ENSG00000196878/ENSG00000056558/ENSG00000171608/ENSG00000101412/ENSG00000015475/ENSG00000126561/ENSG00000110944/ENSG00000101197	2	ENSG00000065621/ENSG00000109339
hsa04640	Hematopoietic cell lineage	4/139	57/5845	0.0458637	0.172205	ENSG00000136244/ENSG00000166825/ENSG00000115008/ENSG00000153563	IL6/ANPEP/IL1A/CD8A	hsa:3569/hsa:290/hsa:3552/hsa:925	4	3	ENSG00000136244/ENSG00000166825/ENSG00000115008	1	ENSG00000153563
hsa04071	Sphingolipid signaling pathway	6/139	110/5845	0.0464203	0.172205	ENSG00000109320/ENSG00000171608/ENSG00000015475/ENSG00000177076/ENSG00000135587/ENSG00000109339	NFKB1/PIK3CD/BID/ACER2/SMPD2/MAPK10	hsa:4790/hsa:5293/hsa:637/hsa:340485/hsa:6610/hsa:5602	6	4	ENSG00000109320/ENSG00000171608/ENSG00000015475/ENSG00000135587	2	ENSG00000177076/ENSG00000109339
hsa05221	Acute myeloid leukemia	4/139	58/5845	0.0483861	0.174679	ENSG00000109320/ENSG00000171608/ENSG00000126561/ENSG00000140379	NFKB1/PIK3CD/STAT5A/BCL2A1	hsa:4790/hsa:5293/hsa:6776/hsa:597	4	4	ENSG00000109320/ENSG00000171608/ENSG00000126561/ENSG00000140379	0
hsa04218	Cellular senescence	7/139	140/5845	0.0486062	0.174679	ENSG00000169429/ENSG00000109320/ENSG00000136244/ENSG00000171608/ENSG00000101412/ENSG00000101096/ENSG00000115008	CXCL8/NFKB1/IL6/PIK3CD/E2F1/NFATC2/IL1A	hsa:3576/hsa:4790/hsa:3569/hsa:5293/hsa:1869/hsa:4773/hsa:3552	7	6	ENSG00000169429/ENSG00000109320/ENSG00000136244/ENSG00000171608/ENSG00000101412/ENSG00000115008	1	ENSG00000101096
hsa04930	Type II diabetes mellitus	3/139	36/5845	0.0531183	0.186737	ENSG00000171608/ENSG00000109339/ENSG00000148408	PIK3CD/MAPK10/CACNA1B	hsa:5293/hsa:5602/hsa:774	3	1	ENSG00000171608	2	ENSG00000109339/ENSG00000148408
hsa04722	Neurotrophin signaling pathway	6/139	114/5845	0.0535853	0.186737	ENSG00000134070/ENSG00000100906/ENSG00000109320/ENSG00000146232/ENSG00000171608/ENSG00000109339	IRAK2/NFKBIA/NFKB1/NFKBIE/PIK3CD/MAPK10	hsa:3656/hsa:4792/hsa:4790/hsa:4794/hsa:5293/hsa:5602	6	5	ENSG00000134070/ENSG00000100906/ENSG00000109320/ENSG00000146232/ENSG00000171608	1	ENSG00000109339
hsa05215	Prostate cancer	5/139	88/5845	0.0577266	0.198166	ENSG00000122861/ENSG00000100906/ENSG00000109320/ENSG00000171608/ENSG00000101412	PLAU/NFKBIA/NFKB1/PIK3CD/E2F1	hsa:5328/hsa:4792/hsa:4790/hsa:5293/hsa:1869	5	5	ENSG00000122861/ENSG00000100906/ENSG00000109320/ENSG00000171608/ENSG00000101412	0
hsa01524	Platinum drug resistance	4/139	62/5845	0.0592284	0.200331	ENSG00000023445/ENSG00000171608/ENSG00000015475/ENSG00000065621	BIRC3/PIK3CD/BID/GSTO2	hsa:330/hsa:5293/hsa:637/hsa:119391	4	3	ENSG00000023445/ENSG00000171608/ENSG00000015475	1	ENSG00000065621
hsa05131	Shigellosis	4/139	63/5845	0.0621256	0.207085	ENSG00000169429/ENSG00000100906/ENSG00000109320/ENSG00000109339	CXCL8/NFKBIA/NFKB1/MAPK10	hsa:3576/hsa:4792/hsa:4790/hsa:5602	4	3	ENSG00000169429/ENSG00000100906/ENSG00000109320	1	ENSG00000109339
hsa04630	JAK-STAT signaling pathway	6/139	119/5845	0.0634411	0.208449	ENSG00000136244/ENSG00000171608/ENSG00000126561/ENSG00000110944/ENSG00000103522/ENSG00000185436	IL6/PIK3CD/STAT5A/IL23A/IL21R/IFNLR1	hsa:3569/hsa:5293/hsa:6776/hsa:51561/hsa:50615/hsa:163702	6	5	ENSG00000136244/ENSG00000171608/ENSG00000126561/ENSG00000110944/ENSG00000103522	1	ENSG00000185436
hsa04931	Insulin resistance	5/139	93/5845	0.0698398	0.226242	ENSG00000100906/ENSG00000109320/ENSG00000136244/ENSG00000171608/ENSG00000109339	NFKBIA/NFKB1/IL6/PIK3CD/MAPK10	hsa:4792/hsa:4790/hsa:3569/hsa:5293/hsa:5602	5	4	ENSG00000100906/ENSG00000109320/ENSG00000136244/ENSG00000171608	1	ENSG00000109339
hsa01230	Biosynthesis of amino acids	4/139	66/5845	0.0712582	0.22763	ENSG00000122729/ENSG00000130707/ENSG00000109107/ENSG00000285043	ACO1/ASS1/ALDOC/AC093512.2	hsa:48/hsa:445/hsa:230/hsa:226	4	4	ENSG00000122729/ENSG00000130707/ENSG00000109107/ENSG00000285043	0
hsa00600	Sphingolipid metabolism	3/139	42/5845	0.0771734	0.243149	ENSG00000177076/ENSG00000103056/ENSG00000135587	ACER2/SMPD3/SMPD2	hsa:340485/hsa:55512/hsa:6610	3	1	ENSG00000135587	2	ENSG00000177076/ENSG00000103056
hsa00590	Arachidonic acid metabolism	3/139	44/5845	0.0860892	0.264007	ENSG00000073756/ENSG00000148344/ENSG00000211445	PTGS2/PTGES/GPX3	hsa:5743/hsa:9536/hsa:2878	3	3	ENSG00000073756/ENSG00000148344/ENSG00000211445	0
hsa04979	Cholesterol metabolism	3/139	44/5845	0.0860892	0.264007	ENSG00000130164/ENSG00000169174/ENSG00000101670	LDLR/PCSK9/LIPG	hsa:3949/hsa:255738/hsa:9388	3	3	ENSG00000130164/ENSG00000169174/ENSG00000101670	0
hsa05212	Pancreatic cancer	4/139	71/5845	0.0879122	0.26605	ENSG00000109320/ENSG00000171608/ENSG00000101412/ENSG00000109339	NFKB1/PIK3CD/E2F1/MAPK10	hsa:4790/hsa:5293/hsa:1869/hsa:5602	4	3	ENSG00000109320/ENSG00000171608/ENSG00000101412	1	ENSG00000109339
hsa00480	Glutathione metabolism	3/139	45/5845	0.0907044	0.270935	ENSG00000166825/ENSG00000211445/ENSG00000065621	ANPEP/GPX3/GSTO2	hsa:290/hsa:2878/hsa:119391	3	2	ENSG00000166825/ENSG00000211445	1	ENSG00000065621
hsa00650	Butanoate metabolism	2/139	22/5845	0.0952046	0.27693	ENSG00000120437/ENSG00000112972	ACAT2/HMGCS1	hsa:39/hsa:3157	2	2	ENSG00000120437/ENSG00000112972	0
hsa03430	Mismatch repair	2/139	22/5845	0.0952046	0.27693	ENSG00000105486/ENSG00000174371	LIG1/EXO1	hsa:3978/hsa:9156	2	2	ENSG00000105486/ENSG00000174371	0
hsa04217	Necroptosis	6/139	133/5845	0.0963654	0.27693	ENSG00000118503/ENSG00000023445/ENSG00000015475/ENSG00000126561/ENSG00000115008/ENSG00000109339	TNFAIP3/BIRC3/BID/STAT5A/IL1A/MAPK10	hsa:7128/hsa:330/hsa:637/hsa:6776/hsa:3552/hsa:5602	6	5	ENSG00000118503/ENSG00000023445/ENSG00000015475/ENSG00000126561/ENSG00000115008	1	ENSG00000109339
hsa04010	MAPK signaling pathway	10/139	265/5845	0.0987235	0.27693	ENSG00000077150/ENSG00000169242/ENSG00000109320/ENSG00000104856/ENSG00000107968/ENSG00000128591/ENSG00000115008/ENSG00000165995/ENSG00000109339/ENSG00000148408	NFKB2/EFNA1/NFKB1/RELB/MAP3K8/FLNC/IL1A/CACNB2/MAPK10/CACNA1B	hsa:4791/hsa:1942/hsa:4790/hsa:5971/hsa:1326/hsa:2318/hsa:3552/hsa:783/hsa:5602/hsa:774	10	6	ENSG00000077150/ENSG00000169242/ENSG00000109320/ENSG00000104856/ENSG00000107968/ENSG00000115008	4	ENSG00000128591/ENSG00000165995/ENSG00000109339/ENSG00000148408
hsa05414	Dilated cardiomyopathy (DCM)	4/139	74/5845	0.0987315	0.27693	ENSG00000135424/ENSG00000105855/ENSG00000165995/ENSG00000114854	ITGA7/ITGB8/CACNB2/TNNC1	hsa:3679/hsa:3696/hsa:783/hsa:7134	4	1	ENSG00000105855	3	ENSG00000135424/ENSG00000165995/ENSG00000114854
hsa01200	Carbon metabolism	5/139	105/5845	0.104155	0.288621	ENSG00000120437/ENSG00000122729/ENSG00000131069/ENSG00000109107/ENSG00000285043	ACAT2/ACO1/ACSS2/ALDOC/AC093512.2	hsa:39/hsa:48/hsa:55902/hsa:230/hsa:226	5	5	ENSG00000120437/ENSG00000122729/ENSG00000131069/ENSG00000109107/ENSG00000285043	0
hsa04650	Natural killer cell mediated cytotoxicity	4/139	76/5845	0.106274	0.290989	ENSG00000090339/ENSG00000171608/ENSG00000015475/ENSG00000101096	ICAM1/PIK3CD/BID/NFATC2	hsa:3383/hsa:5293/hsa:637/hsa:4773	4	3	ENSG00000090339/ENSG00000171608/ENSG00000015475	1	ENSG00000101096
hsa05203	Viral carcinogenesis	7/139	170/5845	0.109553	0.295151	ENSG00000125730/ENSG00000077150/ENSG00000100906/ENSG00000109320/ENSG00000056558/ENSG00000171608/ENSG00000126561	C3/NFKB2/NFKBIA/NFKB1/TRAF1/PIK3CD/STAT5A	hsa:718/hsa:4791/hsa:4792/hsa:4790/hsa:7185/hsa:5293/hsa:6776	7	7	ENSG00000125730/ENSG00000077150/ENSG00000100906/ENSG00000109320/ENSG00000056558/ENSG00000171608/ENSG00000126561	0
hsa04672	Intestinal immune network for IgA production	2/139	24/5845	0.110361	0.295151	ENSG00000136244/ENSG00000160223	IL6/ICOSLG	hsa:3569/hsa:23308	2	2	ENSG00000136244/ENSG00000160223	0
hsa04213	Longevity regulating pathway - multiple species	3/139	50/5845	0.115248	0.304678	ENSG00000112096/ENSG00000171608/ENSG00000109846	SOD2/PIK3CD/CRYAB	hsa:6648/hsa:5293/hsa:1410	3	2	ENSG00000112096/ENSG00000171608	1	ENSG00000109846
hsa00030	Pentose phosphate pathway	2/139	25/5845	0.118162	0.308833	ENSG00000109107/ENSG00000285043	ALDOC/AC093512.2	hsa:230/hsa:226	2	2	ENSG00000109107/ENSG00000285043	0
hsa00561	Glycerolipid metabolism	3/139	52/5845	0.125699	0.32123	ENSG00000134324/ENSG00000101670/ENSG00000100344	LPIN1/LIPG/PNPLA3	hsa:23175/hsa:9388/hsa:80339	3	3	ENSG00000134324/ENSG00000101670/ENSG00000100344	0
hsa04370	VEGF signaling pathway	3/139	52/5845	0.125699	0.32123	ENSG00000073756/ENSG00000171608/ENSG00000101096	PTGS2/PIK3CD/NFATC2	hsa:5743/hsa:5293/hsa:4773	3	2	ENSG00000073756/ENSG00000171608	1	ENSG00000101096
hsa04926	Relaxin signaling pathway	5/139	113/5845	0.13091	0.327622	ENSG00000100906/ENSG00000109320/ENSG00000171608/ENSG00000107796/ENSG00000109339	NFKBIA/NFKB1/PIK3CD/ACTA2/MAPK10	hsa:4792/hsa:4790/hsa:5293/hsa:59/hsa:5602	5	3	ENSG00000100906/ENSG00000109320/ENSG00000171608	2	ENSG00000107796/ENSG00000109339
hsa00010	Glycolysis / Gluconeogenesis	3/139	53/5845	0.131049	0.327622	ENSG00000131069/ENSG00000109107/ENSG00000285043	ACSS2/ALDOC/AC093512.2	hsa:55902/hsa:230/hsa:226	3	3	ENSG00000131069/ENSG00000109107/ENSG00000285043	0
hsa01523	Antifolate resistance	2/139	27/5845	0.134155	0.331782	ENSG00000109320/ENSG00000136244	NFKB1/IL6	hsa:4790/hsa:3569	2	2	ENSG00000109320/ENSG00000136244	0
hsa04510	Focal adhesion	7/139	182/5845	0.14189	0.34099	ENSG00000023445/ENSG00000196878/ENSG00000171608/ENSG00000135424/ENSG00000128591/ENSG00000105855/ENSG00000109339	BIRC3/LAMB3/PIK3CD/ITGA7/FLNC/ITGB8/MAPK10	hsa:330/hsa:3914/hsa:5293/hsa:3679/hsa:2318/hsa:3696/hsa:5602	7	4	ENSG00000023445/ENSG00000196878/ENSG00000171608/ENSG00000105855	3	ENSG00000135424/ENSG00000128591/ENSG00000109339
hsa04664	Fc epsilon RI signaling pathway	3/139	55/5845	0.141984	0.34099	ENSG00000171608/ENSG00000109339/ENSG00000168918	PIK3CD/MAPK10/INPP5D	hsa:5293/hsa:5602/hsa:3635	3	1	ENSG00000171608	2	ENSG00000109339/ENSG00000168918
hsa00512	Mucin type O-glycan biosynthesis	2/139	28/5845	0.142326	0.34099	ENSG00000110328/ENSG00000174473	GALNT18/GALNTL6	hsa:374378/hsa:442117	2	1	ENSG00000110328	1	ENSG00000174473
hsa04066	HIF-1 signaling pathway	4/139	88/5845	0.156564	0.369319	ENSG00000109320/ENSG00000136244/ENSG00000171608/ENSG00000285043	NFKB1/IL6/PIK3CD/AC093512.2	hsa:4790/hsa:3569/hsa:5293/hsa:226	4	4	ENSG00000109320/ENSG00000136244/ENSG00000171608/ENSG00000285043	0
hsa03320	PPAR signaling pathway	3/139	58/5845	0.158931	0.369319	ENSG00000099194/ENSG00000134824/ENSG00000173391	SCD/FADS2/OLR1	hsa:6319/hsa:9415/hsa:4973	3	3	ENSG00000099194/ENSG00000134824/ENSG00000173391	0
hsa00640	Propanoate metabolism	2/139	30/5845	0.158968	0.369319	ENSG00000120437/ENSG00000131069	ACAT2/ACSS2	hsa:39/hsa:55902	2	2	ENSG00000120437/ENSG00000131069	0
hsa00051	Fructose and mannose metabolism	2/139	31/5845	0.16742	0.385067	ENSG00000109107/ENSG00000285043	ALDOC/AC093512.2	hsa:230/hsa:226	2	2	ENSG00000109107/ENSG00000285043	0
hsa05223	Non-small cell lung cancer	3/139	60/5845	0.170559	0.388401	ENSG00000171608/ENSG00000101412/ENSG00000126561	PIK3CD/E2F1/STAT5A	hsa:5293/hsa:1869/hsa:6776	3	3	ENSG00000171608/ENSG00000101412/ENSG00000126561	0
hsa04913	Ovarian steroidogenesis	2/139	32/5845	0.175948	0.392895	ENSG00000073756/ENSG00000130164	PTGS2/LDLR	hsa:5743/hsa:3949	2	2	ENSG00000073756/ENSG00000130164	0
hsa05416	Viral myocarditis	2/139	32/5845	0.175948	0.392895	ENSG00000090339/ENSG00000015475	ICAM1/BID	hsa:3383/hsa:637	2	2	ENSG00000090339/ENSG00000015475	0
hsa00620	Pyruvate metabolism	2/139	34/5845	0.1932	0.427269	ENSG00000120437/ENSG00000131069	ACAT2/ACSS2	hsa:39/hsa:55902	2	2	ENSG00000120437/ENSG00000131069	0
hsa05412	Arrhythmogenic right ventricular cardiomyopathy (ARVC)	3/139	66/5845	0.20678	0.452946	ENSG00000135424/ENSG00000105855/ENSG00000165995	ITGA7/ITGB8/CACNB2	hsa:3679/hsa:3696/hsa:783	3	1	ENSG00000105855	2	ENSG00000135424/ENSG00000165995
hsa04115	p53 signaling pathway	3/139	68/5845	0.219226	0.475679	ENSG00000172667/ENSG00000015475/ENSG00000181790	ZMAT3/BID/ADGRB1	hsa:64393/hsa:637/hsa:575	3	2	ENSG00000015475/ENSG00000181790	1	ENSG00000172667
hsa05170	Human immunodeficiency virus 1 infection	6/139	173/5845	0.228983	0.492206	ENSG00000100906/ENSG00000109320/ENSG00000171608/ENSG00000015475/ENSG00000101096/ENSG00000109339	NFKBIA/NFKB1/PIK3CD/BID/NFATC2/MAPK10	hsa:4792/hsa:4790/hsa:5293/hsa:637/hsa:4773/hsa:5602	6	4	ENSG00000100906/ENSG00000109320/ENSG00000171608/ENSG00000015475	2	ENSG00000101096/ENSG00000109339
hsa04512	ECM-receptor interaction	3/139	70/5845	0.231824	0.493698	ENSG00000196878/ENSG00000135424/ENSG00000105855	LAMB3/ITGA7/ITGB8	hsa:3914/hsa:3679/hsa:3696	3	2	ENSG00000196878/ENSG00000105855	1	ENSG00000135424
hsa04216	Ferroptosis	2/139	39/5845	0.237117	0.495789	ENSG00000138821/ENSG00000047457	SLC39A8/CP	hsa:64116/hsa:1356	2	2	ENSG00000138821/ENSG00000047457	0
hsa05219	Bladder cancer	2/139	39/5845	0.237117	0.495789	ENSG00000169429/ENSG00000101412	CXCL8/E2F1	hsa:3576/hsa:1869	2	2	ENSG00000169429/ENSG00000101412	0
hsa00061	Fatty acid biosynthesis	1/139	12/5845	0.251059	0.520213	ENSG00000169710	FASN	hsa:2194	1	1	ENSG00000169710	0
hsa04923	Regulation of lipolysis in adipocytes	2/139	41/5845	0.254858	0.523369	ENSG00000073756/ENSG00000171608	PTGS2/PIK3CD	hsa:5743/hsa:5293	2	2	ENSG00000073756/ENSG00000171608	0
hsa04211	Longevity regulating pathway	3/139	75/5845	0.263846	0.533944	ENSG00000112096/ENSG00000109320/ENSG00000171608	SOD2/NFKB1/PIK3CD	hsa:6648/hsa:4790/hsa:5293	3	3	ENSG00000112096/ENSG00000109320/ENSG00000171608	0
hsa05165	Human papillomavirus infection	9/139	294/5845	0.26465	0.533944	ENSG00000073756/ENSG00000109320/ENSG00000125347/ENSG00000263528/ENSG00000196878/ENSG00000171608/ENSG00000135424/ENSG00000101412/ENSG00000105855	PTGS2/NFKB1/IRF1/IKBKE/LAMB3/PIK3CD/ITGA7/E2F1/ITGB8	hsa:5743/hsa:4790/hsa:3659/hsa:9641/hsa:3914/hsa:5293/hsa:3679/hsa:1869/hsa:3696	9	8	ENSG00000073756/ENSG00000109320/ENSG00000125347/ENSG00000263528/ENSG00000196878/ENSG00000171608/ENSG00000101412/ENSG00000105855	1	ENSG00000135424
hsa00910	Nitrogen metabolism	1/139	13/5845	0.268907	0.537813	ENSG00000178538	CA8	hsa:767	1	1	ENSG00000178538	0
hsa00533	Glycosaminoglycan biosynthesis - keratan sulfate	1/139	14/5845	0.286331	0.556573	ENSG00000175040	CHST2	hsa:9435	1	1	ENSG00000175040	0
hsa04614	Renin-angiotensin system	1/139	14/5845	0.286331	0.556573	ENSG00000166825	ANPEP	hsa:290	1	1	ENSG00000166825	0
hsa04012	ErbB signaling pathway	3/139	79/5845	0.289848	0.556573	ENSG00000171608/ENSG00000126561/ENSG00000109339	PIK3CD/STAT5A/MAPK10	hsa:5293/hsa:6776/hsa:5602	3	2	ENSG00000171608/ENSG00000126561	1	ENSG00000109339
hsa05322	Systemic lupus erythematosus	3/139	79/5845	0.289848	0.556573	ENSG00000125730/ENSG00000182326/ENSG00000159403	C3/C1S/C1R	hsa:718/hsa:716/hsa:715	3	3	ENSG00000125730/ENSG00000182326/ENSG00000159403	0
hsa00280	Valine, leucine and isoleucine degradation	2/139	45/5845	0.290386	0.556573	ENSG00000120437/ENSG00000112972	ACAT2/HMGCS1	hsa:39/hsa:3157	2	2	ENSG00000120437/ENSG00000112972	0
hsa04068	FoxO signaling pathway	4/139	117/5845	0.302989	0.571878	ENSG00000112096/ENSG00000136244/ENSG00000171608/ENSG00000109339	SOD2/IL6/PIK3CD/MAPK10	hsa:6648/hsa:3569/hsa:5293/hsa:5602	4	3	ENSG00000112096/ENSG00000136244/ENSG00000171608	1	ENSG00000109339
hsa00592	alpha-Linolenic acid metabolism	1/139	15/5845	0.303344	0.571878	ENSG00000134824	FADS2	hsa:9415	1	1	ENSG00000134824	0
hsa01210	2-Oxocarboxylic acid metabolism	1/139	17/5845	0.33617	0.628611	ENSG00000122729	ACO1	hsa:48	1	1	ENSG00000122729	0
hsa01522	Endocrine resistance	3/139	87/5845	0.34228	0.629795	ENSG00000171608/ENSG00000101412/ENSG00000109339	PIK3CD/E2F1/MAPK10	hsa:5293/hsa:1869/hsa:5602	3	2	ENSG00000171608/ENSG00000101412	1	ENSG00000109339
hsa04914	Progesterone-mediated oocyte maturation	3/139	87/5845	0.34228	0.629795	ENSG00000127564/ENSG00000171608/ENSG00000109339	PKMYT1/PIK3CD/MAPK10	hsa:9088/hsa:5293/hsa:5602	3	2	ENSG00000127564/ENSG00000171608	1	ENSG00000109339
hsa00220	Arginine biosynthesis	1/139	18/5845	0.352003	0.642545	ENSG00000130707	ASS1	hsa:445	1	1	ENSG00000130707	0
hsa05204	Chemical carcinogenesis	2/139	55/5845	0.377778	0.684165	ENSG00000073756/ENSG00000065621	PTGS2/GSTO2	hsa:5743/hsa:119391	2	1	ENSG00000073756	1	ENSG00000065621
hsa00515	Mannose type O-glycan biosynthesis	1/139	22/5845	0.411671	0.739721	ENSG00000165905	LARGE2	hsa:120071	1	0		1	ENSG00000165905
hsa05340	Primary immunodeficiency	1/139	23/5845	0.425715	0.757468	ENSG00000153563	CD8A	hsa:925	1	0		1	ENSG00000153563
hsa05218	Melanoma	2/139	61/5845	0.428134	0.757468	ENSG00000171608/ENSG00000101412	PIK3CD/E2F1	hsa:5293/hsa:1869	2	2	ENSG00000171608/ENSG00000101412	0
hsa04670	Leukocyte transendothelial migration	3/139	101/5845	0.432912	0.760075	ENSG00000090339/ENSG00000171608/ENSG00000213937	ICAM1/PIK3CD/CLDN9	hsa:3383/hsa:5293/hsa:9080	3	2	ENSG00000090339/ENSG00000171608	1	ENSG00000213937
hsa05033	Nicotine addiction	1/139	24/5845	0.439426	0.760195	ENSG00000148408	CACNA1B	hsa:774	1	0		1	ENSG00000148408
hsa04137	Mitophagy - animal	2/139	63/5845	0.444452	0.760195	ENSG00000101412/ENSG00000109339	E2F1/MAPK10	hsa:1869/hsa:5602	2	1	ENSG00000101412	1	ENSG00000109339
hsa04152	AMPK signaling pathway	3/139	104/5845	0.451819	0.760195	ENSG00000099194/ENSG00000169710/ENSG00000171608	SCD/FASN/PIK3CD	hsa:6319/hsa:2194/hsa:5293	3	3	ENSG00000099194/ENSG00000169710/ENSG00000171608	0
hsa04260	Cardiac muscle contraction	2/139	64/5845	0.452514	0.760195	ENSG00000165995/ENSG00000114854	CACNB2/TNNC1	hsa:783/hsa:7134	2	0		2	ENSG00000165995/ENSG00000114854
hsa05214	Glioma	2/139	64/5845	0.452514	0.760195	ENSG00000171608/ENSG00000101412	PIK3CD/E2F1	hsa:5293/hsa:1869	2	2	ENSG00000171608/ENSG00000101412	0
hsa04975	Fat digestion and absorption	1/139	25/5845	0.452812	0.760195	ENSG00000120437	ACAT2	hsa:39	1	1	ENSG00000120437	0
hsa04974	Protein digestion and absorption	2/139	65/5845	0.460511	0.767519	ENSG00000080573/ENSG00000104783	COL5A3/KCNN4	hsa:50509/hsa:3783	2	0		2	ENSG00000080573/ENSG00000104783
hsa00562	Inositol phosphate metabolism	2/139	68/5845	0.484091	0.795292	ENSG00000171608/ENSG00000168918	PIK3CD/INPP5D	hsa:5293/hsa:3635	2	1	ENSG00000171608	1	ENSG00000168918
hsa04970	Salivary secretion	2/139	68/5845	0.484091	0.795292	ENSG00000117983/ENSG00000104783	MUC5B/KCNN4	hsa:727897/hsa:3783	2	0		2	ENSG00000117983/ENSG00000104783
hsa00020	Citrate cycle (TCA cycle)	1/139	28/5845	0.491095	0.795436	ENSG00000122729	ACO1	hsa:48	1	1	ENSG00000122729	0
hsa04973	Carbohydrate digestion and absorption	1/139	28/5845	0.491095	0.795436	ENSG00000171608	PIK3CD	hsa:5293	1	1	ENSG00000171608	0
hsa04145	Phagosome	3/139	113/5845	0.506894	0.815277	ENSG00000125730/ENSG00000159403/ENSG00000173391	C3/C1R/OLR1	hsa:718/hsa:715/hsa:4973	3	3	ENSG00000125730/ENSG00000159403/ENSG00000173391	0
hsa04960	Aldosterone-regulated sodium reabsorption	1/139	30/5845	0.515128	0.815277	ENSG00000171608	PIK3CD	hsa:5293	1	1	ENSG00000171608	0
hsa05032	Morphine addiction	2/139	73/5845	0.521954	0.815277	ENSG00000148408/ENSG00000186642	CACNA1B/PDE2A	hsa:774/hsa:5138	2	0		2	ENSG00000148408/ENSG00000186642
hsa01521	EGFR tyrosine kinase inhibitor resistance	2/139	74/5845	0.529302	0.815277	ENSG00000136244/ENSG00000171608	IL6/PIK3CD	hsa:3569/hsa:5293	2	2	ENSG00000136244/ENSG00000171608	0
hsa03018	RNA degradation	2/139	74/5845	0.529302	0.815277	ENSG00000159388/ENSG00000254535	BTG2/PABPC4L	hsa:7832/hsa:132430	2	0		2	ENSG00000159388/ENSG00000254535
hsa04910	Insulin signaling pathway	3/139	117/5845	0.530454	0.815277	ENSG00000169710/ENSG00000171608/ENSG00000109339	FASN/PIK3CD/MAPK10	hsa:2194/hsa:5293/hsa:5602	3	2	ENSG00000169710/ENSG00000171608	1	ENSG00000109339
hsa00250	Alanine, aspartate and glutamate metabolism	1/139	32/5845	0.538033	0.815277	ENSG00000130707	ASS1	hsa:445	1	1	ENSG00000130707	0
hsa04146	Peroxisome	2/139	76/5845	0.543771	0.815277	ENSG00000112096/ENSG00000110921	SOD2/MVK	hsa:6648/hsa:4598	2	2	ENSG00000112096/ENSG00000110921	0
hsa00380	Tryptophan metabolism	1/139	33/5845	0.549079	0.815277	ENSG00000120437	ACAT2	hsa:39	1	1	ENSG00000120437	0
hsa03410	Base excision repair	1/139	33/5845	0.549079	0.815277	ENSG00000105486	LIG1	hsa:3978	1	1	ENSG00000105486	0
hsa04612	Antigen processing and presentation	1/139	33/5845	0.549079	0.815277	ENSG00000153563	CD8A	hsa:925	1	0		1	ENSG00000153563
hsa04151	PI3K-Akt signaling pathway	7/139	293/5845	0.550921	0.815277	ENSG00000169242/ENSG00000109320/ENSG00000136244/ENSG00000196878/ENSG00000171608/ENSG00000135424/ENSG00000105855	EFNA1/NFKB1/IL6/LAMB3/PIK3CD/ITGA7/ITGB8	hsa:1942/hsa:4790/hsa:3569/hsa:3914/hsa:5293/hsa:3679/hsa:3696	7	6	ENSG00000169242/ENSG00000109320/ENSG00000136244/ENSG00000196878/ENSG00000171608/ENSG00000105855	1	ENSG00000135424
hsa00860	Porphyrin and chlorophyll metabolism	1/139	34/5845	0.559864	0.815277	ENSG00000047457	CP	hsa:1356	1	1	ENSG00000047457	0
hsa04024	cAMP signaling pathway	4/139	167/5845	0.565969	0.815277	ENSG00000100906/ENSG00000109320/ENSG00000171608/ENSG00000109339	NFKBIA/NFKB1/PIK3CD/MAPK10	hsa:4792/hsa:4790/hsa:5293/hsa:5602	4	3	ENSG00000100906/ENSG00000109320/ENSG00000171608	1	ENSG00000109339
hsa05206	MicroRNAs in cancer	4/139	167/5845	0.565969	0.815277	ENSG00000073756/ENSG00000122861/ENSG00000109320/ENSG00000101412	PTGS2/PLAU/NFKB1/E2F1	hsa:5743/hsa:5328/hsa:4790/hsa:1869	4	4	ENSG00000073756/ENSG00000122861/ENSG00000109320/ENSG00000101412	0
hsa03030	DNA replication	1/139	35/5845	0.570392	0.815277	ENSG00000105486	LIG1	hsa:3978	1	1	ENSG00000105486	0
hsa04666	Fc gamma R-mediated phagocytosis	2/139	80/5845	0.571779	0.815277	ENSG00000171608/ENSG00000168918	PIK3CD/INPP5D	hsa:5293/hsa:3635	2	1	ENSG00000171608	1	ENSG00000168918
hsa02010	ABC transporters	1/139	36/5845	0.58067	0.815277	ENSG00000160179	ABCG1	hsa:9619	1	0		1	ENSG00000160179
hsa04925	Aldosterone synthesis and secretion	2/139	82/5845	0.585313	0.815277	ENSG00000130164/ENSG00000186642	LDLR/PDE2A	hsa:3949/hsa:5138	2	1	ENSG00000130164	1	ENSG00000186642
hsa04723	Retrograde endocannabinoid signaling	3/139	127/5845	0.586518	0.815277	ENSG00000073756/ENSG00000109339/ENSG00000148408	PTGS2/MAPK10/CACNA1B	hsa:5743/hsa:5602/hsa:774	3	1	ENSG00000073756	2	ENSG00000109339/ENSG00000148408
hsa05224	Breast cancer	3/139	127/5845	0.586518	0.815277	ENSG00000077150/ENSG00000171608/ENSG00000101412	NFKB2/PIK3CD/E2F1	hsa:4791/hsa:5293/hsa:1869	3	3	ENSG00000077150/ENSG00000171608/ENSG00000101412	0
hsa05226	Gastric cancer	3/139	127/5845	0.586518	0.815277	ENSG00000171608/ENSG00000101412/ENSG00000079112	PIK3CD/E2F1/CDH17	hsa:5293/hsa:1869/hsa:1015	3	2	ENSG00000171608/ENSG00000101412	1	ENSG00000079112
hsa00260	Glycine, serine and threonine metabolism	1/139	37/5845	0.590704	0.815277	ENSG00000132837	DMGDH	hsa:29958	1	0		1	ENSG00000132837
hsa04912	GnRH signaling pathway	2/139	83/5845	0.591962	0.815277	ENSG00000120738/ENSG00000109339	EGR1/MAPK10	hsa:1958/hsa:5602	2	1	ENSG00000120738	1	ENSG00000109339
hsa05210	Colorectal cancer	2/139	83/5845	0.591962	0.815277	ENSG00000171608/ENSG00000109339	PIK3CD/MAPK10	hsa:5293/hsa:5602	2	1	ENSG00000171608	1	ENSG00000109339
hsa00564	Glycerophospholipid metabolism	2/139	84/5845	0.598532	0.819419	ENSG00000134324/ENSG00000185813	LPIN1/PCYT2	hsa:23175/hsa:5833	2	2	ENSG00000134324/ENSG00000185813	0
hsa04750	Inflammatory mediator regulation of TRP channels	2/139	85/5845	0.605023	0.822222	ENSG00000171608/ENSG00000109339	PIK3CD/MAPK10	hsa:5293/hsa:5602	2	1	ENSG00000171608	1	ENSG00000109339
hsa04310	Wnt signaling pathway	3/139	131/5845	0.607729	0.822222	ENSG00000137673/ENSG00000101096/ENSG00000109339	MMP7/NFATC2/MAPK10	hsa:4316/hsa:4773/hsa:5602	3	1	ENSG00000137673	2	ENSG00000101096/ENSG00000109339
hsa00071	Fatty acid degradation	1/139	40/5845	0.619397	0.82826	ENSG00000120437	ACAT2	hsa:39	1	1	ENSG00000120437	0
hsa05030	Cocaine addiction	1/139	40/5845	0.619397	0.82826	ENSG00000109320	NFKB1	hsa:4790	1	1	ENSG00000109320	0
hsa04921	Oxytocin signaling pathway	3/139	135/5845	0.628215	0.82826	ENSG00000073756/ENSG00000101096/ENSG00000165995	PTGS2/NFATC2/CACNB2	hsa:5743/hsa:4773/hsa:783	3	1	ENSG00000073756	2	ENSG00000101096/ENSG00000165995
hsa04070	Phosphatidylinositol signaling system	2/139	89/5845	0.630198	0.82826	ENSG00000171608/ENSG00000168918	PIK3CD/INPP5D	hsa:5293/hsa:3635	2	1	ENSG00000171608	1	ENSG00000168918
hsa04726	Serotonergic synapse	2/139	89/5845	0.630198	0.82826	ENSG00000073756/ENSG00000148408	PTGS2/CACNA1B	hsa:5743/hsa:774	2	1	ENSG00000073756	1	ENSG00000148408
hsa05231	Choline metabolism in cancer	2/139	90/5845	0.636295	0.82827	ENSG00000171608/ENSG00000109339	PIK3CD/MAPK10	hsa:5293/hsa:5602	2	1	ENSG00000171608	1	ENSG00000109339
hsa03420	Nucleotide excision repair	1/139	42/5845	0.637408	0.82827	ENSG00000105486	LIG1	hsa:3978	1	1	ENSG00000105486	0
hsa04022	cGMP-PKG signaling pathway	3/139	139/5845	0.647963	0.837256	ENSG00000101096/ENSG00000137672/ENSG00000186642	NFATC2/TRPC6/PDE2A	hsa:4773/hsa:7225/hsa:5138	3	1	ENSG00000137672	2	ENSG00000101096/ENSG00000186642
hsa05014	Amyotrophic lateral sclerosis (ALS)	1/139	45/5845	0.662848	0.851705	ENSG00000015475	BID	hsa:637	1	1	ENSG00000015475	0
hsa04725	Cholinergic synapse	2/139	97/5845	0.676799	0.864799	ENSG00000171608/ENSG00000148408	PIK3CD/CACNA1B	hsa:5293/hsa:774	2	1	ENSG00000171608	1	ENSG00000148408
hsa00982	Drug metabolism - cytochrome P450	1/139	48/5845	0.686516	0.870999	ENSG00000065621	GSTO2	hsa:119391	1	0		1	ENSG00000065621
hsa05225	Hepatocellular carcinoma	3/139	148/5845	0.689664	0.870999	ENSG00000171608/ENSG00000101412/ENSG00000065621	PIK3CD/E2F1/GSTO2	hsa:5293/hsa:1869/hsa:119391	3	2	ENSG00000171608/ENSG00000101412	1	ENSG00000065621
hsa04915	Estrogen signaling pathway	2/139	100/5845	0.693012	0.870999	ENSG00000171345/ENSG00000171608	KRT19/PIK3CD	hsa:3880/hsa:5293	2	2	ENSG00000171345/ENSG00000171608	0
hsa00830	Retinol metabolism	1/139	50/5845	0.701371	0.871974	ENSG00000135697	BCO1	hsa:53630	1	1	ENSG00000135697	0
hsa04927	Cortisol synthesis and secretion	1/139	50/5845	0.701371	0.871974	ENSG00000130164	LDLR	hsa:3949	1	1	ENSG00000130164	0
hsa04721	Synaptic vesicle cycle	1/139	51/5845	0.708534	0.874161	ENSG00000148408	CACNA1B	hsa:774	1	0		1	ENSG00000148408
hsa04014	Ras signaling pathway	4/139	201/5845	0.710731	0.874161	ENSG00000169242/ENSG00000109320/ENSG00000171608/ENSG00000109339	EFNA1/NFKB1/PIK3CD/MAPK10	hsa:1942/hsa:4790/hsa:5293/hsa:5602	4	3	ENSG00000169242/ENSG00000109320/ENSG00000171608	1	ENSG00000109339
hsa00980	Metabolism of xenobiotics by cytochrome P450	1/139	53/5845	0.722352	0.883728	ENSG00000065621	GSTO2	hsa:119391	1	0		1	ENSG00000065621
hsa05213	Endometrial cancer	1/139	54/5845	0.729015	0.887161	ENSG00000171608	PIK3CD	hsa:5293	1	1	ENSG00000171608	0
hsa00310	Lysine degradation	1/139	56/5845	0.741869	0.888697	ENSG00000120437	ACAT2	hsa:39	1	1	ENSG00000120437	0
hsa04740	Olfactory transduction	1/139	56/5845	0.741869	0.888697	ENSG00000186642	PDE2A	hsa:5138	1	0		1	ENSG00000186642
hsa05031	Amphetamine addiction	1/139	56/5845	0.741869	0.888697	ENSG00000198576	ARC	hsa:23237	1	0		1	ENSG00000198576
hsa05230	Central carbon metabolism in cancer	1/139	57/5845	0.748067	0.891478	ENSG00000171608	PIK3CD	hsa:5293	1	1	ENSG00000171608	0
hsa04728	Dopaminergic synapse	2/139	115/5845	0.764314	0.898629	ENSG00000109339/ENSG00000148408	MAPK10/CACNA1B	hsa:5602/hsa:774	2	0		2	ENSG00000109339/ENSG00000148408
hsa00983	Drug metabolism - other enzymes	1/139	60/5845	0.765788	0.898629	ENSG00000065621	GSTO2	hsa:119391	1	0		1	ENSG00000065621
hsa04976	Bile secretion	1/139	60/5845	0.765788	0.898629	ENSG00000130164	LDLR	hsa:3949	1	1	ENSG00000130164	0
hsa04110	Cell cycle	2/139	118/5845	0.776735	0.899074	ENSG00000127564/ENSG00000101412	PKMYT1/E2F1	hsa:9088/hsa:1869	2	2	ENSG00000127564/ENSG00000101412	0
hsa04918	Thyroid hormone synthesis	1/139	62/5845	0.776909	0.899074	ENSG00000211445	GPX3	hsa:2878	1	1	ENSG00000211445	0
hsa04550	Signaling pathways regulating pluripotency of stem cells	2/139	120/5845	0.784698	0.899074	ENSG00000171608/ENSG00000122641	PIK3CD/INHBA	hsa:5293/hsa:3624	2	2	ENSG00000171608/ENSG00000122641	0
hsa05211	Renal cell carcinoma	1/139	64/5845	0.787505	0.899074	ENSG00000171608	PIK3CD	hsa:5293	1	1	ENSG00000171608	0
hsa04140	Autophagy - animal	2/139	121/5845	0.788585	0.899074	ENSG00000171608/ENSG00000109339	PIK3CD/MAPK10	hsa:5293/hsa:5602	2	1	ENSG00000171608	1	ENSG00000109339
hsa04261	Adrenergic signaling in cardiomyocytes	2/139	122/5845	0.792412	0.899074	ENSG00000165995/ENSG00000114854	CACNB2/TNNC1	hsa:783/hsa:7134	2	0		2	ENSG00000165995/ENSG00000114854
hsa04072	Phospholipase D signaling pathway	2/139	124/5845	0.799883	0.899074	ENSG00000169429/ENSG00000171608	CXCL8/PIK3CD	hsa:3576/hsa:5293	2	2	ENSG00000169429/ENSG00000171608	0
hsa04911	Insulin secretion	1/139	67/5845	0.80247	0.899074	ENSG00000104783	KCNN4	hsa:3783	1	0		1	ENSG00000104783
hsa04371	Apelin signaling pathway	2/139	125/5845	0.803529	0.899074	ENSG00000120738/ENSG00000107796	EGR1/ACTA2	hsa:1958/hsa:59	2	1	ENSG00000120738	1	ENSG00000107796
hsa05100	Bacterial invasion of epithelial cells	1/139	69/5845	0.81186	0.899074	ENSG00000171608	PIK3CD	hsa:5293	1	1	ENSG00000171608	0
hsa05205	Proteoglycans in cancer	3/139	182/5845	0.814097	0.899074	ENSG00000122861/ENSG00000171608/ENSG00000128591	PLAU/PIK3CD/FLNC	hsa:5328/hsa:5293/hsa:2318	3	2	ENSG00000122861/ENSG00000171608	1	ENSG00000128591
hsa04520	Adherens junction	1/139	70/5845	0.816388	0.899074	ENSG00000143217	NECTIN4	hsa:81607	1	0		1	ENSG00000143217
hsa04727	GABAergic synapse	1/139	71/5845	0.820807	0.899074	ENSG00000148408	CACNA1B	hsa:774	1	0		1	ENSG00000148408
hsa04934	Cushing syndrome	2/139	130/5845	0.820894	0.899074	ENSG00000130164/ENSG00000101412	LDLR/E2F1	hsa:3949/hsa:1869	2	2	ENSG00000130164/ENSG00000101412	0
hsa04120	Ubiquitin mediated proteolysis	2/139	133/5845	0.830646	0.905443	ENSG00000023445/ENSG00000101197	BIRC3/BIRC7	hsa:330/hsa:79444	2	2	ENSG00000023445/ENSG00000101197	0
hsa04150	mTOR signaling pathway	2/139	136/5845	0.839921	0.909986	ENSG00000134324/ENSG00000171608	LPIN1/PIK3CD	hsa:23175/hsa:5293	2	2	ENSG00000134324/ENSG00000171608	0
hsa04350	TGF-beta signaling pathway	1/139	77/5845	0.845191	0.909986	ENSG00000122641	INHBA	hsa:3624	1	1	ENSG00000122641	0
hsa04810	Regulation of actin cytoskeleton	3/139	194/5845	0.846683	0.909986	ENSG00000171608/ENSG00000135424/ENSG00000105855	PIK3CD/ITGA7/ITGB8	hsa:5293/hsa:3679/hsa:3696	3	2	ENSG00000171608/ENSG00000105855	1	ENSG00000135424
hsa03015	mRNA surveillance pathway	1/139	83/5845	0.866278	0.926716	ENSG00000254535	PABPC4L	hsa:132430	1	0		1	ENSG00000254535
hsa04530	Tight junction	2/139	150/5845	0.87743	0.929148	ENSG00000109339/ENSG00000213937	MAPK10/CLDN9	hsa:5602/hsa:9080	2	0		2	ENSG00000109339/ENSG00000213937
hsa04020	Calcium signaling pathway	2/139	152/5845	0.882079	0.929148	ENSG00000114854/ENSG00000148408	TNNC1/CACNA1B	hsa:7134/hsa:774	2	0		2	ENSG00000114854/ENSG00000148408
hsa04141	Protein processing in endoplasmic reticulum	2/139	152/5845	0.882079	0.929148	ENSG00000109846/ENSG00000109339	CRYAB/MAPK10	hsa:1410/hsa:5602	2	0		2	ENSG00000109846/ENSG00000109339
hsa04928	Parathyroid hormone synthesis, secretion and action	1/139	90/5845	0.887299	0.929148	ENSG00000120738	EGR1	hsa:1958	1	1	ENSG00000120738	0
hsa03013	RNA transport	2/139	155/5845	0.88875	0.929148	ENSG00000015568/ENSG00000254535	RGPD5/PABPC4L	hsa:727851/hsa:132430	2	0		2	ENSG00000015568/ENSG00000254535
hsa04270	Vascular smooth muscle contraction	1/139	99/5845	0.909573	0.946615	ENSG00000107796	ACTA2	hsa:59	1	0		1	ENSG00000107796
hsa04919	Thyroid hormone signaling pathway	1/139	103/5845	0.918013	0.948877	ENSG00000171608	PIK3CD	hsa:5293	1	1	ENSG00000171608	0
hsa04611	Platelet activation	1/139	104/5845	0.919998	0.948877	ENSG00000171608	PIK3CD	hsa:5293	1	1	ENSG00000171608	0
hsa04114	Oocyte meiosis	1/139	110/5845	0.930943	0.955879	ENSG00000127564	PKMYT1	hsa:9088	1	1	ENSG00000127564	0
hsa04015	Rap1 signaling pathway	2/139	185/5845	0.938718	0.959578	ENSG00000169242/ENSG00000171608	EFNA1/PIK3CD	hsa:1942/hsa:5293	2	2	ENSG00000169242/ENSG00000171608	0
hsa04142	Lysosome	1/139	118/5845	0.943257	0.959952	ENSG00000078081	LAMP3	hsa:27074	1	0		1	ENSG00000078081
hsa00230	Purine metabolism	1/139	157/5845	0.978306	0.987944	ENSG00000186642	PDE2A	hsa:5138	1	0		1	ENSG00000186642
hsa05010	Alzheimer disease	1/139	159/5845	0.979353	0.987944	ENSG00000015475	BID	hsa:637	1	1	ENSG00000015475	0
hsa05016	Huntington disease	1/139	180/5845	0.987733	0.992047	ENSG00000112096	SOD2	hsa:6648	1	1	ENSG00000112096	0
hsa04144	Endocytosis	1/139	224/5845	0.995906	0.995906	ENSG00000130164	LDLR	hsa:3949	1	1	ENSG00000130164	0

## Sheet: Table S3
Table S3: Primers employed for RT-PCR experiments to detect bacterial strains.
Fusobacterium necrophorum	F	CATTGGGTTGGATAACGACTCCTAC
	R	CAATTCTTTGTCTAAGATGGAAGC GG
Streptococcus intermedius	F	GTTCGTTCGCCAGGTGTTTACTTT
	R	AGTTCTAACCAAGCTCCACGATTC
